# Supplementary material for: ViromeScan: a new tool for metagenomic viral community profiling
Source: BMC Genomics. 2016 Mar 1;17:165. doi: 10.1186/s12864-016-2446-3 (PMC4774116; doi:10.1186/s12864-016-2446-3)
Supplement: Additional file 1: — IDs of the viral genomes included in the ViromeScan databases. (XLSX 115 kb) [file 12864_2016_2446_MOESM1_ESM.xlsx]

## Sheet: Foglio1
NCBI Ids of DNA/RNA virus database	NCBI Ids of DNA virus database	NCBI IDs of DNA/RNA human virus database	NCBI Ids of DNA human virus database
NC_000852.5	NC_000852.5	NC_000883.2	NC_000883.2
NC_000855.1	NC_000869.1	NC_000940.1	NC_001348.1
NC_000858.1	NC_000870.1	NC_000943.1	NC_001401.2
NC_000869.1	NC_000882.1	NC_001348.1	NC_001405.1
NC_000870.1	NC_000883.2	NC_001401.2	NC_001460.1
NC_000874.1	NC_000898.1	NC_001405.1	NC_001531.1
NC_000882.1	NC_000899.1	NC_001430.1	NC_001538.1
NC_000883.2	NC_000936.1	NC_001434.1	NC_001591.1
NC_000898.1	NC_000942.1	NC_001436.1	NC_001596.1
NC_000899.1	NC_001132.2	NC_001437.1	NC_001611.1
NC_000903.1	NC_001266.1	NC_001460.1	NC_001669.1
NC_000936.1	NC_001346.1	NC_001472.1	NC_001699.1
NC_000939.2	NC_001348.1	NC_001474.2	NC_001716.2
NC_000940.1	NC_001350.1	NC_001475.2	NC_001729.1
NC_000942.1	NC_001352.1	NC_001477.1	NC_001798.2
NC_000943.1	NC_001354.1	NC_001488.1	NC_001806.2
NC_000947.1	NC_001355.1	NC_001490.1	NC_002076.2
NC_000960.1	NC_001356.1	NC_001498.1	NC_002195.1
NC_001132.2	NC_001357.1	NC_001512.1	NC_004500.1
NC_001265.2	NC_001358.1	NC_001531.1	NC_005134.2
NC_001266.1	NC_001359.1	NC_001538.1	NC_006152.1
NC_001278.1	NC_001369.1	NC_001542.1	NC_006273.2
NC_001339.1	NC_001401.2	NC_001544.1	NC_006998.1
NC_001343.1	NC_001405.1	NC_001545.2	NC_007013.1
NC_001344.1	NC_001412.1	NC_001552.1	NC_007014.1
NC_001346.1	NC_001427.1	NC_001560.1	NC_007455.1
NC_001348.1	NC_001438.1	NC_001563.2	NC_007605.1
NC_001350.1	NC_001439.1	NC_001564.1	NC_009225.1
NC_001352.1	NC_001442.1	NC_001591.1	NC_009238.1
NC_001354.1	NC_001454.1	NC_001596.1	NC_009333.1
NC_001355.1	NC_001457.1	NC_001607.1	NC_009334.1
NC_001356.1	NC_001458.1	NC_001608.3	NC_009539.1
NC_001357.1	NC_001460.1	NC_001611.1	NC_010277.2
NC_001358.1	NC_001466.1	NC_001612.1	NC_010956.1
NC_001359.1	NC_001467.1	NC_001617.1	NC_011202.1
NC_001361.2	NC_001468.1	NC_001653.2	NC_011203.1
NC_001362.1	NC_001478.1	NC_001669.1	NC_012126.1
NC_001364.1	NC_001491.2	NC_001672.1	NC_012564.1
NC_001366.1	NC_001493.2	NC_001699.1	NC_012959.1
NC_001367.1	NC_001505.2	NC_001710.1	NC_014068.1
NC_001368.1	NC_001507.1	NC_001716.2	NC_014069.1
NC_001369.1	NC_001508.1	NC_001722.1	NC_014070.1
NC_001401.2	NC_001510.1	NC_001729.1	NC_014071.1
NC_001402.1	NC_001515.2	NC_001781.1	NC_014072.1
NC_001403.1	NC_001522.1	NC_001796.2	NC_014073.1
NC_001405.1	NC_001523.1	NC_001798.2	NC_014074.1
NC_001407.1	NC_001524.1	NC_001802.1	NC_014075.1
NC_001408.1	NC_001526.2	NC_001803.1	NC_014076.1
NC_001409.1	NC_001531.1	NC_001806.2	NC_014077.1
NC_001411.2	NC_001538.1	NC_001809.1	NC_014078.1
NC_001412.1	NC_001539.1	NC_001906.3	NC_014079.1
NC_001413.1	NC_001540.1	NC_001921.1	NC_014080.1
NC_001414.1	NC_001541.1	NC_001925.1	NC_014081.1
NC_001427.1	NC_001576.1	NC_001926.1	NC_014082.1
NC_001430.1	NC_001583.1	NC_001927.1	NC_014083.1
NC_001434.1	NC_001586.1	NC_001943.1	NC_014084.1
NC_001436.1	NC_001587.1	NC_001959.2	NC_014085.1
NC_001437.1	NC_001591.1	NC_001989.1	NC_014086.1
NC_001438.1	NC_001593.1	NC_002016.1	NC_014087.1
NC_001439.1	NC_001595.1	NC_002017.1	NC_014088.1
NC_001440.1	NC_001596.1	NC_002018.1	NC_014089.1
NC_001441.1	NC_001605.1	NC_002019.1	NC_014090.1
NC_001442.1	NC_001611.1	NC_002020.1	NC_014091.1
NC_001445.1	NC_001619.1	NC_002021.1	NC_014092.2
NC_001449.1	NC_001623.1	NC_002022.1	NC_014093.1
NC_001450.1	NC_001630.1	NC_002023.1	NC_014094.1
NC_001451.1	NC_001647.1	NC_002031.1	NC_014095.1
NC_001452.1	NC_001650.2	NC_002058.3	NC_014096.1
NC_001454.1	NC_001659.2	NC_002076.2	NC_014097.1
NC_001457.1	NC_001662.1	NC_002161.1	NC_014480.2
NC_001458.1	NC_001663.2	NC_002195.1	NC_015212.1
NC_001460.1	NC_001664.2	NC_002199.1	NC_015691.1
NC_001461.1	NC_001669.1	NC_002200.1	NC_015692.1
NC_001463.1	NC_001676.1	NC_002204.1	NC_015783.1
NC_001466.1	NC_001678.1	NC_002205.1	NC_017994.1
NC_001467.1	NC_001690.1	NC_002206.1	NC_017996.1
NC_001468.1	NC_001691.1	NC_002207.1	NC_020498.1
NC_001469.1	NC_001693.1	NC_002208.1	NC_021483.1
NC_001472.1	NC_001694.1	NC_002209.1	NC_022095.1
NC_001474.2	NC_001699.1	NC_002210.1	NC_023891.1
NC_001475.2	NC_001701.1	NC_002211.1	NC_024691.1
NC_001477.1	NC_001716.2	NC_002549.1	NC_024890.1
NC_001478.1	NC_001718.1	NC_002617.1	NC_024891.1
NC_001479.1	NC_001720.1	NC_002640.1	NC_025726.1
NC_001480.1	NC_001729.1	NC_002645.1	NC_025727.1
NC_001481.2	NC_001731.1	NC_002728.1	NC_025966.1
NC_001482.1	NC_001734.1	NC_003043.1	NC_026662.1
NC_001483.1	NC_001789.1	NC_003243.1	NC_026663.1
NC_001484.1	NC_001792.2	NC_003417.1	NC_026664.1
NC_001486.1	NC_001798.2	NC_003443.1	NC_026764.1
NC_001488.1	NC_001806.2	NC_003461.1	NC_026765.1
NC_001489.1	NC_001813.1	NC_003466.1	NC_027059.1
NC_001490.1	NC_001824.1	NC_003467.2
NC_001491.2	NC_001826.2	NC_003468.2
NC_001492.1	NC_001828.1	NC_003635.1
NC_001493.2	NC_001829.1	NC_003675.1
NC_001494.1	NC_001844.1	NC_003676.1
NC_001495.1	NC_001847.1	NC_003687.1
NC_001497.1	NC_001868.1	NC_003690.1
NC_001498.1	NC_001875.2	NC_003696.1
NC_001499.1	NC_001876.1	NC_003697.1
NC_001500.1	NC_001899.1	NC_003698.1
NC_001501.1	NC_001917.1	NC_003699.1
NC_001502.1	NC_001928.2	NC_003700.1
NC_001503.1	NC_001929.2	NC_003701.1
NC_001504.1	NC_001930.1	NC_003702.1
NC_001505.2	NC_001931.1	NC_003703.1
NC_001506.1	NC_001932.1	NC_003704.1
NC_001507.1	NC_001933.1	NC_003705.1
NC_001508.1	NC_001934.1	NC_003706.1
NC_001510.1	NC_001935.1	NC_003707.1
NC_001511.1	NC_001936.1	NC_003874.1
NC_001512.1	NC_001937.1	NC_003977.1
NC_001513.1	NC_001938.1	NC_003996.1
NC_001514.1	NC_001939.1	NC_004074.1
NC_001515.2	NC_001944.1	NC_004102.1
NC_001517.1	NC_001958.1	NC_004108.1
NC_001522.1	NC_001962.1	NC_004109.1
NC_001523.1	NC_001973.1	NC_004110.1
NC_001524.1	NC_001983.1	NC_004119.1
NC_001526.2	NC_001984.1	NC_004148.2
NC_001531.1	NC_001987.1	NC_004157.1
NC_001538.1	NC_001993.1	NC_004158.1
NC_001539.1	NC_002046.1	NC_004159.1
NC_001540.1	NC_002047.1	NC_004161.1
NC_001541.1	NC_002048.1	NC_004162.2
NC_001542.1	NC_002049.1	NC_004180.1
NC_001543.1	NC_002076.2	NC_004181.1
NC_001544.1	NC_002077.1	NC_004182.1
NC_001545.2	NC_002169.1	NC_004183.1
NC_001547.1	NC_002188.1	NC_004184.1
NC_001549.1	NC_002190.2	NC_004185.1
NC_001550.1	NC_002195.1	NC_004186.1
NC_001552.1	NC_002229.3	NC_004187.1
NC_001554.1	NC_002232.1	NC_004188.1
NC_001555.1	NC_002331.1	NC_004189.1
NC_001556.1	NC_002361.1	NC_004190.1
NC_001560.1	NC_002501.1	NC_004191.1
NC_001563.2	NC_002510.1	NC_004198.1
NC_001564.1	NC_002512.2	NC_004199.1
NC_001574.1	NC_002513.1	NC_004200.1
NC_001575.2	NC_002520.1	NC_004201.1
NC_001576.1	NC_002531.1	NC_004202.1
NC_001583.1	NC_002543.1	NC_004203.1
NC_001586.1	NC_002555.1	NC_004204.1
NC_001587.1	NC_002556.1	NC_004205.1
NC_001591.1	NC_002577.1	NC_004206.1
NC_001593.1	NC_002593.1	NC_004207.1
NC_001595.1	NC_002641.1	NC_004208.1
NC_001596.1	NC_002642.1	NC_004209.1
NC_001598.1	NC_002654.2	NC_004210.1
NC_001600.1	NC_002665.1	NC_004211.1
NC_001605.1	NC_002685.2	NC_004212.1
NC_001607.1	NC_002686.2	NC_004213.1
NC_001608.3	NC_002687.1	NC_004214.1
NC_001611.1	NC_002702.1	NC_004215.1
NC_001612.1	NC_002794.1	NC_004216.1
NC_001615.2	NC_002816.1	NC_004217.1
NC_001616.1	NC_002817.1	NC_004218.1
NC_001617.1	NC_002981.1	NC_004219.1
NC_001618.1	NC_002984.1	NC_004220.1
NC_001619.1	NC_002985.1	NC_004221.1
NC_001623.1	NC_003027.1	NC_004291.1
NC_001625.2	NC_003038.1	NC_004292.1
NC_001630.1	NC_003054.1	NC_004293.1
NC_001632.1	NC_003083.1	NC_004294.1
NC_001633.1	NC_003084.1	NC_004296.1
NC_001634.1	NC_003094.2	NC_004297.1
NC_001639.1	NC_003102.1	NC_004355.1
NC_001641.1	NC_003199.1	NC_004500.1
NC_001642.1	NC_003225.2	NC_004718.3
NC_001647.1	NC_003266.2	NC_004905.2
NC_001648.1	NC_003310.1	NC_004906.1
NC_001650.2	NC_003326.1	NC_004907.1
NC_001652.1	NC_003348.1	NC_004908.1
NC_001655.1	NC_003349.1	NC_004909.1
NC_001658.1	NC_003357.1	NC_004910.1
NC_001659.2	NC_003379.1	NC_004911.1
NC_001661.1	NC_003389.1	NC_004912.1
NC_001662.1	NC_003391.1	NC_005036.1
NC_001663.2	NC_003401.1	NC_005039.1
NC_001664.2	NC_003410.1	NC_005062.1
NC_001669.1	NC_003418.1	NC_005064.1
NC_001671.1	NC_003434.1	NC_005077.1
NC_001672.1	NC_003473.1	NC_005078.1
NC_001676.1	NC_003474.1	NC_005079.1
NC_001678.1	NC_003475.1	NC_005080.1
NC_001690.1	NC_003476.1	NC_005081.1
NC_001691.1	NC_003477.1	NC_005082.1
NC_001693.1	NC_003479.1	NC_005084.2
NC_001694.1	NC_003493.2	NC_005134.2
NC_001696.2	NC_003494.1	NC_005147.1
NC_001699.1	NC_003504.1	NC_005214.1
NC_001701.1	NC_003505.1	NC_005215.1
NC_001702.1	NC_003521.1	NC_005216.1
NC_001710.1	NC_003529.1	NC_005217.1
NC_001716.2	NC_003556.1	NC_005218.1
NC_001718.1	NC_003559.1	NC_005219.1
NC_001720.1	NC_003560.1	NC_005220.1
NC_001721.1	NC_003561.1	NC_005221.1
NC_001722.1	NC_003562.1	NC_005222.1
NC_001724.1	NC_003563.1	NC_005223.1
NC_001725.1	NC_003564.1	NC_005224.1
NC_001726.1	NC_003566.1	NC_005225.1
NC_001728.1	NC_003609.1	NC_005226.1
NC_001729.1	NC_003641.1	NC_005227.2
NC_001731.1	NC_003642.1	NC_005228.1
NC_001734.1	NC_003643.1	NC_005233.1
NC_001739.2	NC_003644.1	NC_005234.1
NC_001746.1	NC_003645.1	NC_005235.1
NC_001747.1	NC_003646.1	NC_005236.1
NC_001748.1	NC_003648.1	NC_005237.1
NC_001749.2	NC_003663.2	NC_005238.1
NC_001753.1	NC_003664.1	NC_005283.1
NC_001768.1	NC_003665.1	NC_005300.2
NC_001777.1	NC_003708.1	NC_005301.3
NC_001780.1	NC_003709.1	NC_005302.1
NC_001781.1	NC_003722.1	NC_005339.1
NC_001782.1	NC_003744.1	NC_005775.1
NC_001785.1	NC_003748.1	NC_005776.1
NC_001786.1	NC_003803.1	NC_005777.1
NC_001789.1	NC_003804.1	NC_005831.2
NC_001792.2	NC_003822.1	NC_005894.1
NC_001793.1	NC_003825.1	NC_005897.1
NC_001796.2	NC_003828.1	NC_006152.1
NC_001798.2	NC_003830.1	NC_006269.1
NC_001800.1	NC_003831.1	NC_006273.2
NC_001801.1	NC_003856.1	NC_006296.2
NC_001802.1	NC_003857.1	NC_006306.2
NC_001803.1	NC_003860.1	NC_006307.1
NC_001806.2	NC_003861.1	NC_006308.1
NC_001809.1	NC_003862.1	NC_006309.1
NC_001812.1	NC_003865.1	NC_006310.1
NC_001813.1	NC_003866.1	NC_006311.1
NC_001814.1	NC_003867.1	NC_006312.1
NC_001815.1	NC_003868.1	NC_006313.1
NC_001818.1	NC_003887.1	NC_006317.1
NC_001819.1	NC_003891.1	NC_006318.1
NC_001822.1	NC_003896.1	NC_006319.1
NC_001824.1	NC_003897.1	NC_006320.1
NC_001826.2	NC_003898.1	NC_006383.2
NC_001828.1	NC_003973.1	NC_006428.1
NC_001829.1	NC_004002.1	NC_006429.1
NC_001831.1	NC_004003.1	NC_006430.1
NC_001834.1	NC_004005.1	NC_006432.1
NC_001836.1	NC_004037.2	NC_006433.1
NC_001837.1	NC_004042.1	NC_006435.1
NC_001839.2	NC_004043.1	NC_006437.1
NC_001841.1	NC_004044.1	NC_006439.1
NC_001844.1	NC_004062.1	NC_006447.1
NC_001846.1	NC_004065.1	NC_006495.1
NC_001847.1	NC_004068.1	NC_006496.1
NC_001859.1	NC_004071.1	NC_006504.1
NC_001866.1	NC_004090.1	NC_006506.1
NC_001867.1	NC_004091.1	NC_006507.1
NC_001868.1	NC_004096.1	NC_006508.1
NC_001871.1	NC_004097.1	NC_006551.1
NC_001873.1	NC_004098.1	NC_006554.1
NC_001874.1	NC_004099.1	NC_006572.1
NC_001875.2	NC_004100.1	NC_006573.1
NC_001876.1	NC_004101.1	NC_006574.1
NC_001885.2	NC_004104.1	NC_006575.1
NC_001886.1	NC_004105.1	NC_006577.2
NC_001897.1	NC_004117.1	NC_006579.1
NC_001899.1	NC_004147.1	NC_006947.1
NC_001906.3	NC_004153.1	NC_006998.1
NC_001914.1	NC_004156.2	NC_007013.1
NC_001915.1	NC_004192.1	NC_007014.1
NC_001916.1	NC_004195.1	NC_007026.1
NC_001917.1	NC_004197.1	NC_007027.1
NC_001918.1	NC_004284.1	NC_007357.1
NC_001921.1	NC_004285.1	NC_007358.1
NC_001925.1	NC_004286.1	NC_007359.1
NC_001926.1	NC_004287.1	NC_007360.1
NC_001927.1	NC_004288.1	NC_007361.1
NC_001928.2	NC_004289.1	NC_007362.1
NC_001929.2	NC_004290.1	NC_007363.1
NC_001930.1	NC_004295.1	NC_007364.1
NC_001931.1	NC_004300.1	NC_007366.1
NC_001932.1	NC_004323.1	NC_007367.1
NC_001933.1	NC_004356.1	NC_007368.1
NC_001934.1	NC_004367.1	NC_007369.1
NC_001935.1	NC_004442.1	NC_007370.1
NC_001936.1	NC_004500.1	NC_007371.1
NC_001937.1	NC_004558.1	NC_007372.1
NC_001938.1	NC_004559.1	NC_007373.1
NC_001939.1	NC_004569.1	NC_007374.1
NC_001940.1	NC_004580.1	NC_007375.1
NC_001943.1	NC_004581.1	NC_007376.1
NC_001944.1	NC_004582.1	NC_007377.1
NC_001946.1	NC_004583.1	NC_007378.1
NC_001948.1	NC_004607.1	NC_007380.1
NC_001958.1	NC_004608.1	NC_007381.1
NC_001959.2	NC_004609.1	NC_007382.1
NC_001961.1	NC_004611.1	NC_007454.1
NC_001962.1	NC_004612.1	NC_007455.1
NC_001963.1	NC_004613.1	NC_007543.1
NC_001964.1	NC_004614.1	NC_007544.1
NC_001973.1	NC_004618.1	NC_007545.1
NC_001977.1	NC_004625.1	NC_007546.1
NC_001981.1	NC_004626.1	NC_007547.1
NC_001982.1	NC_004627.1	NC_007548.1
NC_001983.1	NC_004628.1	NC_007549.1
NC_001984.1	NC_004630.1	NC_007550.1
NC_001987.1	NC_004634.1	NC_007551.1
NC_001989.1	NC_004635.2	NC_007552.1
NC_001990.1	NC_004637.1	NC_007553.1
NC_001993.1	NC_004638.1	NC_007554.1
NC_002016.1	NC_004639.1	NC_007555.1
NC_002017.1	NC_004640.1	NC_007556.1
NC_002018.1	NC_004641.1	NC_007557.1
NC_002019.1	NC_004642.1	NC_007558.1
NC_002020.1	NC_004644.1	NC_007569.1
NC_002021.1	NC_004645.1	NC_007570.1
NC_002022.1	NC_004646.1	NC_007571.1
NC_002023.1	NC_004647.1	NC_007572.1
NC_002024.2	NC_004648.1	NC_007573.1
NC_002025.1	NC_004650.1	NC_007574.1
NC_002026.1	NC_004651.1	NC_007580.2
NC_002027.1	NC_004654.1	NC_007605.1
NC_002028.2	NC_004655.1	NC_007620.1
NC_002031.1	NC_004656.2	NC_007652.1
NC_002032.1	NC_004657.1	NC_007736.1
NC_002034.1	NC_004658.1	NC_007737.1
NC_002035.1	NC_004659.1	NC_007738.1
NC_002036.1	NC_004660.1	NC_007739.1
NC_002037.1	NC_004661.1	NC_007740.1
NC_002038.1	NC_004662.1	NC_007741.1
NC_002039.1	NC_004673.1	NC_007742.1
NC_002040.1	NC_004674.1	NC_007743.1
NC_002041.1	NC_004675.1	NC_007744.1
NC_002042.1	NC_004676.1	NC_007745.1
NC_002046.1	NC_004690.1	NC_007746.1
NC_002047.1	NC_004713.1	NC_007747.1
NC_002048.1	NC_004755.1	NC_007803.1
NC_002049.1	NC_004763.2	NC_007903.1
NC_002050.1	NC_004764.2	NC_007904.1
NC_002051.1	NC_004765.1	NC_007905.1
NC_002052.1	NC_004778.3	NC_007906.1
NC_002058.3	NC_004800.1	NC_008604.2
NC_002063.1	NC_004812.1	NC_008718.1
NC_002064.1	NC_004824.1	NC_008719.1
NC_002066.1	NC_004825.1	NC_009026.2
NC_002076.2	NC_004828.1	NC_009028.2
NC_002077.1	NC_005031.1	NC_009029.2
NC_002160.2	NC_005032.1	NC_009225.1
NC_002161.1	NC_005038.1	NC_009238.1
NC_002164.1	NC_005040.1	NC_009333.1
NC_002169.1	NC_005041.2	NC_009334.1
NC_002187.1	NC_005053.1	NC_009489.1
NC_002188.1	NC_005068.1	NC_009527.1
NC_002190.2	NC_005134.2	NC_009528.2
NC_002195.1	NC_005137.2	NC_009539.1
NC_002198.2	NC_005148.1	NC_009640.1
NC_002199.1	NC_005179.1	NC_009823.1
NC_002200.1	NC_005261.2	NC_009824.1
NC_002201.1	NC_005264.1	NC_009825.1
NC_002204.1	NC_005309.1	NC_009826.1
NC_002205.1	NC_005319.1	NC_009827.1
NC_002206.1	NC_005320.1	NC_009894.1
NC_002207.1	NC_005321.1	NC_009895.1
NC_002208.1	NC_005330.1	NC_009896.1
NC_002209.1	NC_005331.1	NC_009942.1
NC_002210.1	NC_005336.1	NC_010247.1
NC_002211.1	NC_005337.1	NC_010248.1
NC_002229.3	NC_005338.2	NC_010249.1
NC_002232.1	NC_005341.1	NC_010250.1
NC_002251.1	NC_005347.1	NC_010251.1
NC_002306.3	NC_005348.1	NC_010252.1
NC_002323.1	NC_005635.1	NC_010253.1
NC_002324.1	NC_005636.1	NC_010254.1
NC_002325.1	NC_005807.1	NC_010255.1
NC_002326.1	NC_005811.1	NC_010256.1
NC_002327.1	NC_005812.1	NC_010277.2
NC_002328.1	NC_005832.1	NC_010562.1
NC_002330.1	NC_005839.2	NC_010563.1
NC_002331.1	NC_005842.1	NC_010624.1
NC_002349.1	NC_005843.1	NC_010700.1
NC_002350.1	NC_005844.1	NC_010701.1
NC_002351.1	NC_005845.1	NC_010702.1
NC_002356.1	NC_005846.1	NC_010703.1
NC_002357.1	NC_005850.1	NC_010704.1
NC_002358.1	NC_005851.1	NC_010707.1
NC_002359.1	NC_005852.1	NC_010708.1
NC_002361.1	NC_005853.1	NC_010756.1
NC_002468.1	NC_005855.1	NC_010757.1
NC_002469.1	NC_005881.2	NC_010758.1
NC_002470.1	NC_005889.1	NC_010759.1
NC_002500.1	NC_005902.1	NC_010760.1
NC_002501.1	NC_005905.1	NC_010761.1
NC_002509.2	NC_005906.1	NC_010956.1
NC_002510.1	NC_005946.1	NC_011202.1
NC_002512.2	NC_006144.1	NC_011203.1
NC_002513.1	NC_006146.1	NC_011500.2
NC_002520.1	NC_006147.2	NC_011501.2
NC_002526.1	NC_006148.1	NC_011502.2
NC_002531.1	NC_006150.1	NC_011503.2
NC_002532.2	NC_006151.1	NC_011504.2
NC_002543.1	NC_006152.1	NC_011505.2
NC_002548.1	NC_006259.1	NC_011506.2
NC_002549.1	NC_006260.1	NC_011507.2
NC_002551.1	NC_006261.1	NC_011508.2
NC_002552.1	NC_006263.1	NC_011509.2
NC_002555.1	NC_006273.2	NC_011510.2
NC_002556.1	NC_006358.1	NC_012126.1
NC_002557.1	NC_006359.1	NC_012532.1
NC_002558.1	NC_006384.1	NC_012533.1
NC_002559.1	NC_006549.1	NC_012534.1
NC_002560.1	NC_006555.1	NC_012564.1
NC_002561.1	NC_006560.1	NC_012671.1
NC_002562.1	NC_006561.1	NC_012735.1
NC_002563.1	NC_006563.1	NC_012776.1
NC_002564.1	NC_006564.1	NC_012777.1
NC_002565.1	NC_006623.1	NC_012932.1
NC_002566.1	NC_006631.1	NC_012950.1
NC_002567.1	NC_006633.1	NC_012959.1
NC_002568.2	NC_006634.1	NC_013057.1
NC_002577.1	NC_006635.1	NC_013058.1
NC_002588.1	NC_006636.1	NC_014068.1
NC_002593.1	NC_006637.1	NC_014069.1
NC_002598.1	NC_006638.1	NC_014070.1
NC_002600.1	NC_006639.1	NC_014071.1
NC_002604.1	NC_006640.1	NC_014072.1
NC_002615.1	NC_006641.1	NC_014073.1
NC_002617.1	NC_006642.1	NC_014074.1
NC_002618.2	NC_006643.1	NC_014075.1
NC_002633.1	NC_006644.1	NC_014076.1
NC_002634.1	NC_006645.1	NC_014077.1
NC_002640.1	NC_006646.1	NC_014078.1
NC_002641.1	NC_006647.1	NC_014079.1
NC_002642.1	NC_006648.1	NC_014080.1
NC_002645.1	NC_006649.1	NC_014081.1
NC_002654.2	NC_006650.1	NC_014082.1
NC_002657.1	NC_006651.1	NC_014083.1
NC_002665.1	NC_006652.1	NC_014084.1
NC_002685.2	NC_006653.1	NC_014085.1
NC_002686.2	NC_006654.1	NC_014086.1
NC_002687.1	NC_006655.1	NC_014087.1
NC_002690.1	NC_006656.1	NC_014088.1
NC_002691.1	NC_006657.1	NC_014089.1
NC_002692.1	NC_006658.1	NC_014090.1
NC_002701.1	NC_006659.1	NC_014091.1
NC_002702.1	NC_006660.1	NC_014092.2
NC_002728.1	NC_006661.1	NC_014093.1
NC_002729.1	NC_006662.1	NC_014094.1
NC_002766.1	NC_006874.1	NC_014095.1
NC_002786.1	NC_006876.1	NC_014096.1
NC_002792.2	NC_006879.1	NC_014097.1
NC_002794.1	NC_006951.1	NC_014372.1
NC_002795.1	NC_006966.1	NC_014373.1
NC_002797.1	NC_006967.1	NC_014395.1
NC_002800.1	NC_006995.1	NC_014396.1
NC_002801.1	NC_006998.1	NC_014397.1
NC_002802.1	NC_007013.1	NC_014480.2
NC_002803.1	NC_007014.1	NC_014522.1
NC_002815.2	NC_007018.1	NC_014523.1
NC_002816.1	NC_007028.1	NC_014524.1
NC_002817.1	NC_007029.1	NC_014525.1
NC_002981.1	NC_007030.2	NC_014526.1
NC_002984.1	NC_007031.1	NC_014527.1
NC_002985.1	NC_007032.1	NC_014528.1
NC_002990.1	NC_007033.1	NC_014529.1
NC_002991.1	NC_007034.1	NC_014530.1
NC_003003.1	NC_007035.1	NC_014531.1
NC_003004.1	NC_007036.1	NC_015212.1
NC_003005.1	NC_007037.1	NC_015373.1
NC_003006.1	NC_007038.1	NC_015374.1
NC_003007.1	NC_007039.1	NC_015375.1
NC_003008.1	NC_007040.1	NC_015411.1
NC_003009.1	NC_007041.1	NC_015412.1
NC_003010.1	NC_007044.1	NC_015413.1
NC_003011.1	NC_007150.1	NC_015450.1
NC_003012.1	NC_007151.1	NC_015451.1
NC_003013.1	NC_007210.2	NC_015452.1
NC_003014.1	NC_007211.1	NC_015521.1
NC_003015.1	NC_007218.1	NC_015691.1
NC_003016.1	NC_007220.1	NC_015692.1
NC_003017.1	NC_007290.1	NC_015783.1
NC_003018.1	NC_007338.1	NC_015843.2
NC_003019.1	NC_007339.1	NC_016144.1
NC_003020.1	NC_007346.1	NC_016152.1
NC_003021.1	NC_007383.1	NC_016153.1
NC_003022.1	NC_007455.1	NC_016997.1
NC_003023.1	NC_007605.1	NC_017086.1
NC_003024.1	NC_007611.1	NC_017936.1
NC_003025.1	NC_007612.1	NC_017937.1
NC_003027.1	NC_007638.1	NC_017994.1
NC_003031.1	NC_007646.1	NC_017996.1
NC_003038.1	NC_007653.1	NC_018136.1
NC_003043.1	NC_007723.1	NC_018137.1
NC_003045.1	NC_007724.1	NC_018138.1
NC_003054.1	NC_007726.1	NC_018382.1
NC_003056.1	NC_007727.1	NC_018459.1
NC_003059.1	NC_007730.2	NC_018460.1
NC_003083.1	NC_007767.1	NC_018461.1
NC_003084.1	NC_007921.1	NC_018462.1
NC_003092.2	NC_007922.1	NC_018463.1
NC_003093.1	NC_007923.1	NC_018464.1
NC_003094.2	NC_007965.1	NC_018465.1
NC_003102.1	NC_007966.1	NC_018466.1
NC_003113.1	NC_007985.1	NC_018467.1
NC_003138.2	NC_007986.1	NC_018476.1
NC_003199.1	NC_007987.1	NC_018477.1
NC_003215.1	NC_007988.1	NC_018478.1
NC_003224.1	NC_007989.1	NC_018481.1
NC_003225.2	NC_007990.1	NC_018482.1
NC_003243.1	NC_007991.1	NC_018483.1
NC_003266.2	NC_007992.1	NC_018484.1
NC_003310.1	NC_007993.1	NC_018629.1
NC_003323.1	NC_007994.1	NC_018705.3
NC_003326.1	NC_007995.1	NC_018710.1
NC_003347.1	NC_007996.1	NC_018711.1
NC_003348.1	NC_007997.1	NC_019531.1
NC_003349.1	NC_007998.1	NC_020498.1
NC_003355.1	NC_007999.1	NC_020805.1
NC_003357.1	NC_008000.1	NC_020807.1
NC_003369.1	NC_008001.1	NC_020808.1
NC_003375.1	NC_008002.1	NC_020809.1
NC_003376.1	NC_008003.1	NC_020810.1
NC_003377.1	NC_008004.1	NC_021069.1
NC_003378.1	NC_008005.1	NC_021153.1
NC_003379.1	NC_008006.1	NC_021483.1
NC_003381.1	NC_008007.1	NC_021541.1
NC_003382.1	NC_008008.1	NC_021542.1
NC_003389.1	NC_008030.1	NC_021543.1
NC_003391.1	NC_008032.1	NC_021544.1
NC_003397.1	NC_008033.1	NC_021545.1
NC_003398.1	NC_008035.3	NC_021546.1
NC_003399.1	NC_008056.1	NC_021547.1
NC_003400.1	NC_008057.1	NC_021548.1
NC_003401.1	NC_008058.1	NC_021549.1
NC_003410.1	NC_008059.1	NC_021550.1
NC_003412.1	NC_008168.1	NC_021551.1
NC_003417.1	NC_008184.1	NC_021580.1
NC_003418.1	NC_008185.1	NC_021581.1
NC_003433.1	NC_008186.1	NC_021582.1
NC_003434.1	NC_008187.1	NC_021583.1
NC_003436.1	NC_008188.1	NC_021584.1
NC_003443.1	NC_008189.1	NC_021585.1
NC_003445.1	NC_008210.1	NC_021586.1
NC_003446.1	NC_008211.1	NC_021587.1
NC_003448.1	NC_008236.1	NC_021588.1
NC_003449.1	NC_008252.1	NC_021589.1
NC_003451.1	NC_008267.1	NC_021590.1
NC_003452.1	NC_008283.1	NC_021625.1
NC_003453.1	NC_008284.1	NC_021626.1
NC_003461.1	NC_008291.1	NC_021627.1
NC_003462.2	NC_008293.1	NC_021628.1
NC_003464.1	NC_008297.1	NC_021629.1
NC_003465.1	NC_008298.1	NC_021630.1
NC_003466.1	NC_008299.1	NC_021631.1
NC_003467.2	NC_008304.1	NC_021632.1
NC_003468.2	NC_008305.1	NC_021633.1
NC_003469.1	NC_008316.1	NC_021634.1
NC_003470.1	NC_008317.1	NC_021635.1
NC_003471.1	NC_008329.1	NC_021928.1
NC_003472.1	NC_008348.1	NC_022037.1
NC_003473.1	NC_008349.1	NC_022038.1
NC_003474.1	NC_008361.1	NC_022039.1
NC_003475.1	NC_008373.1	NC_022095.1
NC_003476.1	NC_008374.1	NC_022518.1
NC_003477.1	NC_008375.1	NC_022630.1
NC_003478.1	NC_008377.1	NC_022631.1
NC_003479.1	NC_008492.1	NC_022632.1
NC_003480.1	NC_008493.1	NC_023633.1
NC_003481.1	NC_008494.1	NC_023634.1
NC_003482.1	NC_008495.1	NC_023635.1
NC_003483.1	NC_008517.1	NC_023891.1
NC_003487.1	NC_008518.1	NC_024074.1
NC_003491.1	NC_008519.1	NC_024075.1
NC_003492.1	NC_008520.2	NC_024076.1
NC_003493.2	NC_008521.1	NC_024296.1
NC_003494.1	NC_008522.1	NC_024494.1
NC_003495.1	NC_008559.1	NC_024495.1
NC_003496.1	NC_008582.1	NC_024496.1
NC_003498.1	NC_008586.1	NC_024691.1
NC_003499.1	NC_008603.1	NC_024778.1
NC_003500.2	NC_008724.1	NC_024781.1
NC_003501.1	NC_008725.1	NC_024890.1
NC_003502.1	NC_008727.1	NC_024891.1
NC_003503.1	NC_008779.1	NC_025251.1
NC_003504.1	NC_008780.1	NC_025264.1
NC_003505.1	NC_008793.1	NC_025343.1
NC_003506.1	NC_008794.1	NC_025344.1
NC_003507.1	NC_008837.1	NC_025345.1
NC_003508.1	NC_008838.1	NC_025347.1
NC_003509.1	NC_008839.1	NC_025348.1
NC_003510.1	NC_008840.1	NC_025349.1
NC_003511.1	NC_008841.1	NC_025350.1
NC_003512.1	NC_008842.1	NC_025351.1
NC_003513.1	NC_008843.1	NC_025352.1
NC_003514.1	NC_008844.1	NC_025355.1
NC_003515.1	NC_008845.1	NC_025360.1
NC_003516.1	NC_008846.1	NC_025361.1
NC_003517.1	NC_008847.1	NC_025363.1
NC_003518.1	NC_008848.1	NC_025365.1
NC_003519.1	NC_008849.1	NC_025373.1
NC_003520.1	NC_008850.1	NC_025374.1
NC_003521.1	NC_008851.1	NC_025377.1
NC_003529.1	NC_008852.1	NC_025378.1
NC_003530.1	NC_008853.1	NC_025385.1
NC_003531.1	NC_008854.1	NC_025386.1
NC_003532.1	NC_008855.1	NC_025390.1
NC_003534.1	NC_008856.1	NC_025402.1
NC_003535.1	NC_008857.1	NC_025403.1
NC_003536.1	NC_008858.1	NC_025404.1
NC_003537.1	NC_008859.1	NC_025407.1
NC_003541.1	NC_008860.1	NC_025408.1
NC_003542.1	NC_008861.1	NC_025410.1
NC_003543.1	NC_008862.1	NC_025672.1
NC_003544.1	NC_008863.1	NC_025673.1
NC_003545.1	NC_008864.1	NC_025726.1
NC_003546.1	NC_008865.1	NC_025727.1
NC_003547.1	NC_008866.1	NC_025831.1
NC_003548.1	NC_008867.1	NC_025832.1
NC_003549.1	NC_008868.1	NC_025833.1
NC_003550.1	NC_008869.1	NC_025966.1
NC_003554.1	NC_008870.1	NC_026246.1
NC_003555.1	NC_008871.1	NC_026247.1
NC_003556.1	NC_008872.1	NC_026252.1
NC_003557.1	NC_008873.1	NC_026422.1
NC_003559.1	NC_008874.1	NC_026423.1
NC_003560.1	NC_008875.1	NC_026424.1
NC_003561.1	NC_008876.1	NC_026425.1
NC_003562.1	NC_008877.1	NC_026426.1
NC_003563.1	NC_008878.1	NC_026427.1
NC_003564.1	NC_008879.1	NC_026428.1
NC_003566.1	NC_008880.1	NC_026429.1
NC_003568.1	NC_008881.1	NC_026431.1
NC_003569.1	NC_008882.1	NC_026432.1
NC_003570.1	NC_008883.1	NC_026433.1
NC_003601.1	NC_008884.1	NC_026434.1
NC_003602.1	NC_008885.1	NC_026435.1
NC_003603.1	NC_008886.1	NC_026436.1
NC_003604.2	NC_008887.1	NC_026437.1
NC_003605.1	NC_008888.1	NC_026438.1
NC_003606.1	NC_008889.1	NC_026662.1
NC_003607.2	NC_008890.1	NC_026663.1
NC_003608.1	NC_008891.1	NC_026664.1
NC_003609.1	NC_008892.1	NC_026764.1
NC_003610.1	NC_008893.1	NC_026765.1
NC_003614.1	NC_008894.1	NC_026797.1
NC_003615.1	NC_008895.1	NC_026817.1
NC_003616.1	NC_008896.1	NC_026818.1
NC_003617.1	NC_008897.1	NC_026820.1
NC_003618.1	NC_008898.1	NC_026821.1
NC_003619.1	NC_008899.1	NC_026822.1
NC_003620.1	NC_008900.1	NC_026823.1
NC_003621.1	NC_008901.1	NC_026824.1
NC_003622.1	NC_008902.1	NC_026825.1
NC_003623.1	NC_008903.1	NC_026826.1
NC_003624.1	NC_008904.1	NC_026827.1
NC_003625.1	NC_008905.1	NC_026828.1
NC_003626.1	NC_008906.1	NC_026829.1
NC_003627.1	NC_008907.1	NC_026830.1
NC_003628.1	NC_008908.1	NC_027013.1
NC_003629.1	NC_008909.1	NC_027026.1
NC_003630.1	NC_008910.1	NC_027059.1
NC_003632.1	NC_008911.1	NC_027140.1
NC_003633.1	NC_008912.1	NC_027141.1
NC_003634.1	NC_008913.1	NC_027142.1
NC_003635.1	NC_008914.1	NC_027201.1
NC_003641.1	NC_008915.1	NC_027202.1
NC_003642.1	NC_008916.1	NC_027203.1
NC_003643.1	NC_008917.1
NC_003644.1	NC_008918.1
NC_003645.1	NC_008919.1
NC_003646.1	NC_008920.1
NC_003648.1	NC_008921.1
NC_003649.1	NC_008922.1
NC_003650.1	NC_008923.1
NC_003651.1	NC_008924.1
NC_003652.1	NC_008925.1
NC_003653.1	NC_008926.1
NC_003654.1	NC_008927.1
NC_003655.1	NC_008928.1
NC_003656.1	NC_008929.1
NC_003657.1	NC_008930.1
NC_003658.1	NC_008931.1
NC_003659.1	NC_008932.1
NC_003660.1	NC_008933.1
NC_003661.1	NC_008934.1
NC_003663.2	NC_008935.1
NC_003664.1	NC_008936.1
NC_003665.1	NC_008937.1
NC_003668.1	NC_008938.1
NC_003669.1	NC_008939.1
NC_003670.1	NC_008940.1
NC_003671.1	NC_008941.1
NC_003672.1	NC_008946.1
NC_003673.1	NC_008947.1
NC_003674.1	NC_008948.1
NC_003675.1	NC_008949.1
NC_003676.1	NC_008950.1
NC_003678.1	NC_008951.1
NC_003679.1	NC_008952.1
NC_003680.1	NC_008953.1
NC_003687.1	NC_008954.1
NC_003688.1	NC_008955.1
NC_003689.1	NC_008956.1
NC_003690.1	NC_008957.1
NC_003691.1	NC_008958.1
NC_003692.1	NC_008959.1
NC_003693.1	NC_008960.1
NC_003694.1	NC_008961.1
NC_003696.1	NC_008962.1
NC_003697.1	NC_008963.1
NC_003698.1	NC_008964.1
NC_003699.1	NC_008965.1
NC_003700.1	NC_008966.1
NC_003701.1	NC_008967.1
NC_003702.1	NC_008968.1
NC_003703.1	NC_008969.1
NC_003704.1	NC_008970.1
NC_003705.1	NC_008971.1
NC_003706.1	NC_008972.1
NC_003707.1	NC_008973.1
NC_003708.1	NC_008976.1
NC_003709.1	NC_008977.1
NC_003710.1	NC_008978.1
NC_003711.1	NC_008979.1
NC_003722.1	NC_008980.1
NC_003723.1	NC_008981.1
NC_003724.1	NC_008982.1
NC_003725.1	NC_008983.1
NC_003728.1	NC_008984.1
NC_003729.1	NC_008985.1
NC_003730.1	NC_008986.1
NC_003731.1	NC_008987.1
NC_003732.1	NC_008988.1
NC_003733.1	NC_008989.1
NC_003734.1	NC_008990.1
NC_003735.1	NC_008991.1
NC_003736.1	NC_008992.1
NC_003737.1	NC_008993.1
NC_003738.1	NC_008994.1
NC_003739.1	NC_008995.1
NC_003740.1	NC_008996.1
NC_003741.1	NC_008997.1
NC_003742.1	NC_008998.1
NC_003743.1	NC_008999.1
NC_003744.1	NC_009000.1
NC_003745.1	NC_009001.1
NC_003746.1	NC_009002.1
NC_003747.2	NC_009003.1
NC_003748.1	NC_009011.2
NC_003749.1	NC_009030.1
NC_003750.1	NC_009031.1
NC_003751.1	NC_009088.1
NC_003752.1	NC_009127.1
NC_003753.1	NC_009225.1
NC_003754.1	NC_009233.1
NC_003755.1	NC_009238.1
NC_003756.1	NC_009240.1
NC_003757.1	NC_009333.1
NC_003758.1	NC_009334.1
NC_003759.1	NC_009354.1
NC_003760.1	NC_009451.1
NC_003761.1	NC_009490.1
NC_003762.1	NC_009491.1
NC_003763.1	NC_009503.1
NC_003764.1	NC_009539.1
NC_003765.1	NC_009545.1
NC_003766.1	NC_009546.1
NC_003767.1	NC_009547.1
NC_003768.1	NC_009548.1
NC_003769.1	NC_009549.1
NC_003770.1	NC_009550.1
NC_003771.1	NC_009553.1
NC_003772.1	NC_009605.1
NC_003773.1	NC_009606.1
NC_003774.1	NC_009607.1
NC_003775.1	NC_009612.1
NC_003776.1	NC_009644.1
NC_003779.1	NC_009645.1
NC_003780.1	NC_009646.1
NC_003781.1	NC_009647.1
NC_003782.1	NC_009888.1
NC_003783.1	NC_009898.1
NC_003784.1	NC_009899.1
NC_003785.2	NC_009951.1
NC_003786.2	NC_009989.1
NC_003787.1	NC_010107.1
NC_003788.1	NC_010191.1
NC_003790.1	NC_010226.1
NC_003791.1	NC_010238.1
NC_003792.2	NC_010240.1
NC_003794.1	NC_010276.1
NC_003795.1	NC_010277.2
NC_003797.1	NC_010293.1
NC_003799.1	NC_010294.1
NC_003800.1	NC_010307.1
NC_003801.1	NC_010313.1
NC_003802.1	NC_010314.1
NC_003803.1	NC_010315.1
NC_003804.1	NC_010316.1
NC_003805.1	NC_010317.1
NC_003806.1	NC_010318.1
NC_003807.1	NC_010319.1
NC_003808.1	NC_010329.1
NC_003809.1	NC_010352.1
NC_003810.1	NC_010417.1
NC_003811.1	NC_010435.1
NC_003820.1	NC_010439.1
NC_003821.3	NC_010440.1
NC_003822.1	NC_010441.2
NC_003823.1	NC_010618.1
NC_003824.1	NC_010647.1
NC_003825.1	NC_010648.1
NC_003828.1	NC_010713.1
NC_003830.1	NC_010714.1
NC_003831.1	NC_010739.1
NC_003832.1	NC_010791.1
NC_003833.1	NC_010792.1
NC_003834.1	NC_010797.1
NC_003835.1	NC_010799.1
NC_003836.1	NC_010812.1
NC_003837.1	NC_010817.1
NC_003838.1	NC_010818.1
NC_003839.2	NC_010833.1
NC_003840.1	NC_010834.1
NC_003841.1	NC_010835.1
NC_003842.1	NC_010836.1
NC_003843.1	NC_010837.1
NC_003844.1	NC_010838.1
NC_003845.1	NC_010839.1
NC_003849.1	NC_010840.1
NC_003852.1	NC_010946.1
NC_003853.1	NC_010947.1
NC_003856.1	NC_010948.1
NC_003857.1	NC_010949.1
NC_003860.1	NC_010950.1
NC_003861.1	NC_010951.1
NC_003862.1	NC_010952.1
NC_003865.1	NC_010953.1
NC_003866.1	NC_010956.1
NC_003867.1	NC_011024.1
NC_003868.1	NC_011051.1
NC_003870.1	NC_011052.2
NC_003871.1	NC_011058.1
NC_003873.1	NC_011096.1
NC_003874.1	NC_011109.1
NC_003876.1	NC_011135.1
NC_003877.1	NC_011181.1
NC_003878.1	NC_011182.1
NC_003883.1	NC_011183.1
NC_003884.1	NC_011202.1
NC_003885.1	NC_011203.1
NC_003886.1	NC_011268.1
NC_003887.1	NC_011280.1
NC_003891.1	NC_011309.1
NC_003896.1	NC_011310.1
NC_003897.1	NC_011317.1
NC_003898.1	NC_011335.1
NC_003899.1	NC_011345.1
NC_003900.1	NC_011346.1
NC_003908.1	NC_011347.1
NC_003924.1	NC_011348.1
NC_003930.1	NC_011354.1
NC_003973.1	NC_011423.1
NC_003976.2	NC_011530.1
NC_003977.1	NC_011545.2
NC_003982.1	NC_011583.1
NC_003983.1	NC_011584.1
NC_003985.1	NC_011588.1
NC_003987.1	NC_011615.1
NC_003988.1	NC_011616.1
NC_003990.1	NC_011618.1
NC_003996.1	NC_011619.1
NC_004002.1	NC_011644.1
NC_004003.1	NC_011646.1
NC_004004.1	NC_011765.1
NC_004005.1	NC_011804.1
NC_004006.1	NC_011805.1
NC_004007.1	NC_011919.1
NC_004008.1	NC_012041.1
NC_004010.1	NC_012042.1
NC_004011.1	NC_012094.1
NC_004012.1	NC_012118.1
NC_004013.1	NC_012120.1
NC_004014.1	NC_012123.1
NC_004015.1	NC_012126.1
NC_004016.1	NC_012137.1
NC_004017.1	NC_012205.1
NC_004018.1	NC_012206.1
NC_004019.1	NC_012213.1
NC_004020.1	NC_012481.1
NC_004034.1	NC_012482.1
NC_004035.1	NC_012485.1
NC_004036.1	NC_012486.1
NC_004037.2	NC_012492.1
NC_004039.1	NC_012553.1
NC_004042.1	NC_012554.2
NC_004043.1	NC_012564.1
NC_004044.1	NC_012584.1
NC_004045.1	NC_012636.1
NC_004046.1	NC_012639.1
NC_004047.1	NC_012664.1
NC_004049.1	NC_012665.1
NC_004050.1	NC_012672.1
NC_004051.1	NC_012685.1
NC_004052.1	NC_012729.2
NC_004053.1	NC_012783.2
NC_004054.1	NC_012786.1
NC_004060.2	NC_012787.1
NC_004062.1	NC_012959.1
NC_004063.1	NC_013017.1
NC_004064.1	NC_013018.1
NC_004065.1	NC_013019.1
NC_004067.1	NC_013020.1
NC_004068.1	NC_013022.2
NC_004071.1	NC_013023.1
NC_004074.1	NC_013024.1
NC_004090.1	NC_013025.1
NC_004091.1	NC_013026.1
NC_004096.1	NC_013027.1
NC_004097.1	NC_013028.1
NC_004098.1	NC_013029.1
NC_004099.1	NC_013030.2
NC_004100.1	NC_013035.1
NC_004101.1	NC_013036.1
NC_004102.1	NC_013094.1
NC_004104.1	NC_013095.1
NC_004105.1	NC_013096.1
NC_004106.1	NC_013097.1
NC_004107.1	NC_013098.1
NC_004108.1	NC_013099.1
NC_004109.1	NC_013100.1
NC_004110.1	NC_013101.1
NC_004117.1	NC_013102.1
NC_004119.1	NC_013116.1
NC_004120.1	NC_013117.1
NC_004121.1	NC_013237.1
NC_004122.1	NC_013288.1
NC_004123.1	NC_013413.1
NC_004124.1	NC_013414.1
NC_004136.1	NC_013415.1
NC_004137.1	NC_013439.1
NC_004142.1	NC_013464.1
NC_004144.1	NC_013465.1
NC_004145.1	NC_013467.1
NC_004146.1	NC_013590.2
NC_004147.1	NC_013639.1
NC_004148.2	NC_013640.2
NC_004153.1	NC_013668.3
NC_004156.2	NC_013756.1
NC_004157.1	NC_013772.1
NC_004158.1	NC_013774.1
NC_004159.1	NC_013796.1
NC_004161.1	NC_013797.1
NC_004162.2	NC_013804.1
NC_004168.1	NC_013953.1
NC_004169.1	NC_014066.1
NC_004176.1	NC_014067.1
NC_004177.1	NC_014068.1
NC_004178.1	NC_014069.1
NC_004179.1	NC_014070.1
NC_004180.1	NC_014071.1
NC_004181.1	NC_014072.1
NC_004182.1	NC_014073.1
NC_004183.1	NC_014074.1
NC_004184.1	NC_014075.1
NC_004185.1	NC_014076.1
NC_004186.1	NC_014077.1
NC_004187.1	NC_014078.1
NC_004188.1	NC_014079.1
NC_004189.1	NC_014080.1
NC_004190.1	NC_014081.1
NC_004191.1	NC_014082.1
NC_004192.1	NC_014083.1
NC_004195.1	NC_014084.1
NC_004197.1	NC_014085.1
NC_004198.1	NC_014086.1
NC_004199.1	NC_014087.1
NC_004200.1	NC_014088.1
NC_004201.1	NC_014089.1
NC_004202.1	NC_014090.1
NC_004203.1	NC_014091.1
NC_004204.1	NC_014092.2
NC_004205.1	NC_014093.1
NC_004206.1	NC_014094.1
NC_004207.1	NC_014095.1
NC_004208.1	NC_014096.1
NC_004209.1	NC_014097.1
NC_004210.1	NC_014128.1
NC_004211.1	NC_014130.1
NC_004212.1	NC_014138.1
NC_004213.1	NC_014139.1
NC_004214.1	NC_014140.1
NC_004215.1	NC_014141.1
NC_004216.1	NC_014142.1
NC_004217.1	NC_014143.1
NC_004218.1	NC_014185.1
NC_004219.1	NC_014324.1
NC_004220.1	NC_014326.1
NC_004221.1	NC_014357.1
NC_004274.1	NC_014358.1
NC_004275.1	NC_014361.1
NC_004276.1	NC_014380.1
NC_004277.1	NC_014381.1
NC_004278.1	NC_014406.1
NC_004279.1	NC_014407.1
NC_004280.1	NC_014446.1
NC_004281.1	NC_014447.1
NC_004282.4	NC_014468.1
NC_004283.1	NC_014469.1
NC_004284.1	NC_014473.1
NC_004285.1	NC_014480.2
NC_004286.1	NC_014510.2
NC_004287.1	NC_014542.1
NC_004288.1	NC_014547.1
NC_004289.1	NC_014564.2
NC_004290.1	NC_014567.1
NC_004291.1	NC_014596.1
NC_004292.1	NC_014630.1
NC_004293.1	NC_014631.1
NC_004294.1	NC_014637.1
NC_004295.1	NC_014645.1
NC_004296.1	NC_014647.1
NC_004297.1	NC_014649.1
NC_004300.1	NC_014665.1
NC_004322.1	NC_014707.1
NC_004323.1	NC_014739.1
NC_004324.3	NC_014740.1
NC_004346.1	NC_014743.1
NC_004355.1	NC_014745.1
NC_004356.1	NC_014765.1
NC_004362.1	NC_014766.1
NC_004363.1	NC_014767.1
NC_004364.1	NC_014789.1
NC_004365.1	NC_014794.1
NC_004366.1	NC_014795.1
NC_004367.1	NC_014799.1
NC_004421.1	NC_014822.1
NC_004422.1	NC_014845.1
NC_004423.1	NC_014847.1
NC_004424.1	NC_014894.1
NC_004425.1	NC_014897.1
NC_004426.1	NC_014899.1
NC_004439.1	NC_014902.1
NC_004440.1	NC_014903.1
NC_004441.1	NC_014927.1
NC_004442.1	NC_014928.1
NC_004450.1	NC_014929.1
NC_004451.1	NC_014930.1
NC_004452.3	NC_014952.1
NC_004455.1	NC_014953.1
NC_004500.1	NC_014954.1
NC_004540.1	NC_014955.1
NC_004541.1	NC_014956.1
NC_004542.1	NC_014968.1
NC_004553.3	NC_014969.1
NC_004558.1	NC_015043.1
NC_004559.1	NC_015044.1
NC_004560.1	NC_015045.1
NC_004569.1	NC_015046.1
NC_004573.1	NC_015047.1
NC_004579.1	NC_015048.1
NC_004580.1	NC_015049.1
NC_004581.1	NC_015051.1
NC_004582.1	NC_015115.1
NC_004583.1	NC_015122.1
NC_004607.1	NC_015123.1
NC_004608.1	NC_015124.1
NC_004609.1	NC_015150.1
NC_004611.1	NC_015212.1
NC_004612.1	NC_015225.1
NC_004613.1	NC_015230.1
NC_004614.1	NC_015267.1
NC_004618.1	NC_015268.1
NC_004625.1	NC_015317.1
NC_004626.1	NC_015323.1
NC_004627.1	NC_015324.1
NC_004628.1	NC_015325.1
NC_004630.1	NC_015326.1
NC_004634.1	NC_015396.1
NC_004635.2	NC_015397.1
NC_004637.1	NC_015398.1
NC_004638.1	NC_015399.1
NC_004639.1	NC_015455.1
NC_004640.1	NC_015487.1
NC_004641.1	NC_015488.1
NC_004642.1	NC_015489.1
NC_004644.1	NC_015490.1
NC_004645.1	NC_015491.1
NC_004646.1	NC_015553.1
NC_004647.1	NC_015627.1
NC_004648.1	NC_015628.1
NC_004650.1	NC_015630.1
NC_004651.1	NC_015691.1
NC_004654.1	NC_015692.1
NC_004655.1	NC_015718.1
NC_004656.2	NC_015780.1
NC_004657.1	NC_015783.1
NC_004658.1	NC_015932.1
NC_004659.1	NC_015960.1
NC_004660.1	NC_015961.1
NC_004661.1	NC_015962.1
NC_004662.1	NC_016013.1
NC_004666.1	NC_016014.1
NC_004667.1	NC_016031.1
NC_004673.1	NC_016032.1
NC_004674.1	NC_016072.1
NC_004675.1	NC_016074.1
NC_004676.1	NC_016075.1
NC_004690.1	NC_016082.1
NC_004713.1	NC_016083.1
NC_004714.1	NC_016154.1
NC_004718.3	NC_016157.1
NC_004723.1	NC_016437.1
NC_004724.1	NC_016447.1
NC_004725.1	NC_016448.1
NC_004729.1	NC_016572.1
NC_004730.1	NC_016573.1
NC_004750.1	NC_016574.1
NC_004751.1	NC_016575.1
NC_004752.1	NC_016576.1
NC_004755.1	NC_016577.1
NC_004756.1	NC_016578.1
NC_004763.2	NC_016579.1
NC_004764.2	NC_016580.1
NC_004765.1	NC_016581.1
NC_004778.3	NC_016647.1
NC_004779.1	NC_016649.1
NC_004780.1	NC_016660.1
NC_004781.1	NC_016744.1
NC_004782.1	NC_016752.1
NC_004800.1	NC_016895.1
NC_004807.1	NC_016898.1
NC_004809.1	NC_016924.1
NC_004810.1	NC_016965.1
NC_004812.1	NC_016984.1
NC_004824.1	NC_016998.1
NC_004825.1	NC_016999.1
NC_004828.1	NC_017000.1
NC_004830.2	NC_017001.1
NC_004905.2	NC_017002.1
NC_004906.1	NC_017004.1
NC_004907.1	NC_017005.1
NC_004908.1	NC_017085.1
NC_004909.1	NC_017091.1
NC_004910.1	NC_017716.1
NC_004911.1	NC_017823.1
NC_004912.1	NC_017825.1
NC_004994.2	NC_017826.1
NC_004995.1	NC_017827.1
NC_005028.1	NC_017828.1
NC_005029.1	NC_017843.2
NC_005031.1	NC_017862.1
NC_005032.1	NC_017913.1
NC_005036.1	NC_017916.1
NC_005038.1	NC_017917.1
NC_005039.1	NC_017918.1
NC_005040.1	NC_017940.1
NC_005041.2	NC_017979.1
NC_005053.1	NC_017982.1
NC_005062.1	NC_017987.1
NC_005064.1	NC_017993.1
NC_005065.1	NC_017994.1
NC_005068.1	NC_017995.1
NC_005074.1	NC_017996.1
NC_005075.1	NC_017997.1
NC_005077.1	NC_018074.1
NC_005078.1	NC_018075.1
NC_005079.1	NC_018076.1
NC_005080.1	NC_018090.1
NC_005081.1	NC_018102.1
NC_005082.1	NC_018151.1
NC_005084.2	NC_018399.1
NC_005092.1	NC_018401.1
NC_005093.1	NC_018450.1
NC_005094.1	NC_018453.1
NC_005095.1	NC_018456.1
NC_005096.1	NC_018457.1
NC_005097.1	NC_018504.1
NC_005132.1	NC_018530.1
NC_005134.2	NC_018575.1
NC_005136.1	NC_018576.1
NC_005137.2	NC_018577.1
NC_005138.1	NC_018578.1
NC_005147.1	NC_018579.1
NC_005148.1	NC_018617.1
NC_005166.1	NC_018715.1
NC_005167.1	NC_018716.1
NC_005168.1	NC_018717.1
NC_005169.1	NC_018718.1
NC_005170.1	NC_018862.1
NC_005171.1	NC_018874.1
NC_005172.1	NC_018875.1
NC_005173.1	NC_019023.1
NC_005174.1	NC_019024.1
NC_005175.1	NC_019032.1
NC_005176.1	NC_019034.1
NC_005179.1	NC_019035.1
NC_005209.2	NC_019036.1
NC_005210.2	NC_019491.1
NC_005214.1	NC_019492.1
NC_005215.1	NC_019495.1
NC_005216.1	NC_019497.1
NC_005217.1	NC_019559.1
NC_005218.1	NC_019568.1
NC_005219.1	NC_019569.1
NC_005220.1	NC_019844.1
NC_005221.1	NC_019850.1
NC_005222.1	NC_019851.1
NC_005223.1	NC_019852.1
NC_005224.1	NC_019853.1
NC_005225.1	NC_019854.2
NC_005226.1	NC_019855.1
NC_005227.2	NC_019856.1
NC_005228.1	NC_019857.1
NC_005233.1	NC_019858.1
NC_005234.1	NC_019945.1
NC_005235.1	NC_019946.1
NC_005236.1	NC_019947.1
NC_005237.1	NC_020065.1
NC_005238.1	NC_020066.1
NC_005261.2	NC_020067.1
NC_005264.1	NC_020068.1
NC_005266.1	NC_020069.1
NC_005267.1	NC_020070.1
NC_005281.1	NC_020071.1
NC_005283.1	NC_020074.1
NC_005285.1	NC_020084.1
NC_005286.1	NC_020085.1
NC_005287.1	NC_020099.1
NC_005288.1	NC_020104.1
NC_005289.1	NC_020106.1
NC_005290.1	NC_020206.1
NC_005300.2	NC_020231.1
NC_005301.3	NC_020232.1
NC_005302.1	NC_020236.1
NC_005304.1	NC_020253.1
NC_005309.1	NC_020254.1
NC_005319.1	NC_020255.1
NC_005320.1	NC_020256.1
NC_005321.1	NC_020257.1
NC_005330.1	NC_020258.1
NC_005331.1	NC_020472.1
NC_005336.1	NC_020473.1
NC_005337.1	NC_020474.2
NC_005338.2	NC_020485.1
NC_005339.1	NC_020487.1
NC_005341.1	NC_020498.1
NC_005343.1	NC_020499.1
NC_005347.1	NC_020500.1
NC_005348.1	NC_020501.1
NC_005635.1	NC_020840.1
NC_005636.1	NC_020852.1
NC_005775.1	NC_020861.1
NC_005776.1	NC_020864.1
NC_005777.1	NC_020890.1
NC_005778.1	NC_020904.1
NC_005790.1	NC_021074.1
NC_005807.1	NC_021168.1
NC_005811.1	NC_021202.1
NC_005812.1	NC_021203.1
NC_005817.1	NC_021204.1
NC_005818.1	NC_021205.1
NC_005819.1	NC_021206.1
NC_005831.2	NC_021221.1
NC_005832.1	NC_021245.1
NC_005839.2	NC_021246.1
NC_005842.1	NC_021247.1
NC_005843.1	NC_021248.1
NC_005844.1	NC_021249.1
NC_005845.1	NC_021312.1
NC_005846.1	NC_021341.1
NC_005848.1	NC_021472.1
NC_005849.1	NC_021483.1
NC_005850.1	NC_021568.1
NC_005851.1	NC_021579.1
NC_005852.1	NC_021707.2
NC_005853.1	NC_021719.1
NC_005854.1	NC_021858.1
NC_005855.1	NC_021901.1
NC_005876.1	NC_021923.1
NC_005881.2	NC_021924.1
NC_005883.1	NC_021925.1
NC_005888.1	NC_021930.1
NC_005889.1	NC_022002.1
NC_005890.1	NC_022003.1
NC_005894.1	NC_022005.1
NC_005895.2	NC_022007.1
NC_005896.2	NC_022008.1
NC_005897.1	NC_022073.1
NC_005898.1	NC_022089.1
NC_005899.1	NC_022095.1
NC_005902.1	NC_022098.1
NC_005903.1	NC_022104.1
NC_005904.1	NC_022131.1
NC_005905.1	NC_022229.1
NC_005906.1	NC_022231.1
NC_005946.1	NC_022232.1
NC_005947.1	NC_022233.1
NC_005950.1	NC_022253.1
NC_005965.1	NC_022266.1
NC_005974.1	NC_022373.1
NC_005975.1	NC_022519.1
NC_005976.2	NC_022563.1
NC_005977.2	NC_022564.1
NC_005978.1	NC_022586.1
NC_005979.1	NC_022612.1
NC_005980.1	NC_022613.1
NC_005981.1	NC_022644.1
NC_005982.1	NC_022645.1
NC_005983.1	NC_022646.1
NC_005985.1	NC_022647.1
NC_005986.1	NC_022748.1
NC_005987.1	NC_022788.1
NC_005988.1	NC_022789.1
NC_005989.1	NC_022800.1
NC_005990.1	NC_022892.1
NC_005991.1	NC_022897.1
NC_005992.1	NC_023008.1
NC_005993.1	NC_023020.1
NC_005994.1	NC_023023.1
NC_005995.1	NC_023034.1
NC_005996.1	NC_023154.1
NC_005997.1	NC_023155.1
NC_005998.1	NC_023156.1
NC_005999.1	NC_023157.1
NC_006000.1	NC_023158.1
NC_006001.1	NC_023159.1
NC_006002.1	NC_023160.1
NC_006003.1	NC_023161.1
NC_006004.1	NC_023177.1
NC_006005.1	NC_023178.1
NC_006006.1	NC_023296.1
NC_006007.1	NC_023297.1
NC_006008.1	NC_023298.1
NC_006009.1	NC_023299.1
NC_006010.1	NC_023300.1
NC_006011.1	NC_023301.1
NC_006012.1	NC_023302.1
NC_006013.1	NC_023303.1
NC_006014.1	NC_023304.1
NC_006015.1	NC_023305.1
NC_006016.1	NC_023306.1
NC_006017.1	NC_023307.1
NC_006018.1	NC_023308.1
NC_006019.1	NC_023309.1
NC_006020.1	NC_023310.1
NC_006021.1	NC_023311.1
NC_006022.1	NC_023312.1
NC_006023.1	NC_023421.1
NC_006024.2	NC_023423.1
NC_006025.1	NC_023426.1
NC_006051.1	NC_023427.1
NC_006052.1	NC_023428.1
NC_006053.1	NC_023429.1
NC_006054.1	NC_023430.1
NC_006056.1	NC_023431.1
NC_006057.1	NC_023432.1
NC_006059.1	NC_023433.1
NC_006060.1	NC_023434.1
NC_006061.1	NC_023435.1
NC_006062.1	NC_023436.1
NC_006063.1	NC_023442.1
NC_006064.1	NC_023496.1
NC_006065.1	NC_023611.1
NC_006066.1	NC_023613.1
NC_006144.1	NC_023615.1
NC_006146.1	NC_023626.1
NC_006147.2	NC_023639.1
NC_006148.1	NC_023640.1
NC_006150.1	NC_023673.1
NC_006151.1	NC_023677.1
NC_006152.1	NC_023681.1
NC_006259.1	NC_023841.1
NC_006260.1	NC_023842.1
NC_006261.1	NC_023843.1
NC_006262.1	NC_023844.1
NC_006263.1	NC_023845.1
NC_006264.1	NC_023848.1
NC_006265.1	NC_023849.1
NC_006269.1	NC_023850.1
NC_006271.1	NC_023851.1
NC_006272.1	NC_023852.1
NC_006273.2	NC_023853.1
NC_006275.1	NC_023854.1
NC_006276.1	NC_023855.1
NC_006296.2	NC_023860.1
NC_006306.2	NC_023864.1
NC_006307.1	NC_023866.1
NC_006308.1	NC_023867.1
NC_006309.1	NC_023868.1
NC_006310.1	NC_023869.1
NC_006311.1	NC_023870.1
NC_006312.1	NC_023871.1
NC_006313.1	NC_023872.1
NC_006314.1	NC_023873.1
NC_006315.1	NC_023874.1
NC_006316.1	NC_023877.1
NC_006317.1	NC_023878.1
NC_006318.1	NC_023879.1
NC_006319.1	NC_023882.1
NC_006320.1	NC_023883.1
NC_006358.1	NC_023884.1
NC_006359.1	NC_023885.1
NC_006367.1	NC_023886.1
NC_006383.2	NC_023887.1
NC_006384.1	NC_023888.1
NC_006428.1	NC_023891.1
NC_006429.1	NC_023894.1
NC_006430.1	NC_023895.1
NC_006431.1	NC_023989.1
NC_006432.1	NC_024009.1
NC_006433.1	NC_024012.1
NC_006435.1	NC_024013.1
NC_006437.1	NC_024072.1
NC_006439.1	NC_024116.1
NC_006440.1	NC_024117.1
NC_006441.1	NC_024118.1
NC_006444.1	NC_024119.1
NC_006445.1	NC_024150.1
NC_006446.1	NC_024300.1
NC_006447.1	NC_024303.1
NC_006494.1	NC_024304.1
NC_006495.1	NC_024305.1
NC_006496.1	NC_024306.1
NC_006497.1	NC_024382.1
NC_006498.1	NC_024446.1
NC_006499.1	NC_024447.1
NC_006500.1	NC_024450.1
NC_006501.1	NC_024451.1
NC_006502.1	NC_024452.1
NC_006503.1	NC_024453.1
NC_006504.1	NC_024454.1
NC_006505.1	NC_024457.1
NC_006506.1	NC_024474.1
NC_006507.1	NC_024477.1
NC_006508.1	NC_024478.1
NC_006549.1	NC_024479.1
NC_006550.1	NC_024480.1
NC_006551.1	NC_024481.1
NC_006553.1	NC_024482.1
NC_006554.1	NC_024483.1
NC_006555.1	NC_024484.1
NC_006558.1	NC_024486.1
NC_006559.1	NC_024491.1
NC_006560.1	NC_024625.1
NC_006561.1	NC_024684.1
NC_006563.1	NC_024687.1
NC_006564.1	NC_024688.1
NC_006566.1	NC_024689.1
NC_006567.1	NC_024690.1
NC_006568.1	NC_024691.1
NC_006572.1	NC_024692.1
NC_006573.1	NC_024693.1
NC_006574.1	NC_024694.1
NC_006575.1	NC_024696.1
NC_006577.2	NC_024697.1
NC_006579.1	NC_024700.1
NC_006623.1	NC_024771.1
NC_006631.1	NC_024772.1
NC_006633.1	NC_024773.1
NC_006634.1	NC_024774.1
NC_006635.1	NC_024775.1
NC_006636.1	NC_024776.1
NC_006637.1	NC_024779.1
NC_006638.1	NC_024809.1
NC_006639.1	NC_024810.1
NC_006640.1	NC_024888.1
NC_006641.1	NC_024890.1
NC_006642.1	NC_024891.1
NC_006643.1	NC_024892.1
NC_006644.1	NC_024893.1
NC_006645.1	NC_024894.1
NC_006646.1	NC_024895.1
NC_006647.1	NC_024908.1
NC_006648.1	NC_025215.1
NC_006649.1	NC_025216.1
NC_006650.1	NC_025246.1
NC_006651.1	NC_025247.1
NC_006652.1	NC_025257.1
NC_006653.1	NC_025258.1
NC_006654.1	NC_025259.1
NC_006655.1	NC_025265.1
NC_006656.1	NC_025266.1
NC_006657.1	NC_025368.1
NC_006658.1	NC_025369.1
NC_006659.1	NC_025370.1
NC_006660.1	NC_025372.1
NC_006661.1	NC_025380.1
NC_006662.1	NC_025412.1
NC_006874.1	NC_025475.1
NC_006875.1	NC_025476.1
NC_006876.1	NC_025678.1
NC_006879.1	NC_025680.1
NC_006934.1	NC_025681.1
NC_006937.2	NC_025682.1
NC_006939.1	NC_025683.1
NC_006941.1	NC_025684.1
NC_006942.1	NC_025705.1
NC_006943.1	NC_025706.1
NC_006944.1	NC_025708.1
NC_006946.1	NC_025709.1
NC_006947.1	NC_025710.1
NC_006948.1	NC_025711.1
NC_006950.1	NC_025712.1
NC_006951.1	NC_025713.1
NC_006955.1	NC_025714.1
NC_006960.1	NC_025715.1
NC_006961.1	NC_025716.1
NC_006962.2	NC_025717.1
NC_006963.2	NC_025718.1
NC_006964.1	NC_025719.1
NC_006965.1	NC_025720.1
NC_006966.1	NC_025721.1
NC_006967.1	NC_025722.1
NC_006995.1	NC_025723.1
NC_006998.1	NC_025724.1
NC_006999.2	NC_025725.1
NC_007000.2	NC_025726.1
NC_007001.1	NC_025727.1
NC_007002.1	NC_025790.1
NC_007003.1	NC_025791.1
NC_007013.1	NC_025792.1
NC_007014.1	NC_025800.1
NC_007015.1	NC_025811.1
NC_007017.2	NC_025825.1
NC_007018.1	NC_025826.1
NC_007020.1	NC_025827.1
NC_007026.1	NC_025828.1
NC_007027.1	NC_025834.1
NC_007028.1	NC_025891.1
NC_007029.1	NC_025892.1
NC_007030.2	NC_025893.1
NC_007031.1	NC_025894.1
NC_007032.1	NC_025895.1
NC_007033.1	NC_025896.1
NC_007034.1	NC_025897.1
NC_007035.1	NC_025898.1
NC_007036.1	NC_025899.1
NC_007037.1	NC_025959.1
NC_007038.1	NC_025960.1
NC_007039.1	NC_025962.1
NC_007040.1	NC_025963.1
NC_007041.1	NC_025964.1
NC_007044.1	NC_025965.1
NC_007069.1	NC_025966.1
NC_007147.1	NC_026012.1
NC_007150.1	NC_026015.1
NC_007151.1	NC_026138.1
NC_007154.1	NC_026141.2
NC_007155.1	NC_026241.1
NC_007156.1	NC_026242.1
NC_007157.1	NC_026243.1
NC_007158.1	NC_026244.1
NC_007159.1	NC_026245.1
NC_007160.1	NC_026251.1
NC_007161.1	NC_026253.1
NC_007162.1	NC_026255.1
NC_007163.1	NC_026256.1
NC_007180.1	NC_026257.1
NC_007192.1	NC_026258.1
NC_007210.2	NC_026259.1
NC_007211.1	NC_026260.1
NC_007216.1	NC_026261.1
NC_007218.1	NC_026262.1
NC_007220.1	NC_026263.1
NC_007221.1	NC_026264.1
NC_007222.1	NC_026265.1
NC_007223.1	NC_026266.1
NC_007241.1	NC_026267.1
NC_007242.1	NC_026268.1
NC_007289.1	NC_026269.1
NC_007290.1	NC_026270.1
NC_007338.1	NC_026271.1
NC_007339.1	NC_026272.1
NC_007340.1	NC_026273.1
NC_007341.1	NC_026274.1
NC_007346.1	NC_026275.1
NC_007357.1	NC_026276.1
NC_007358.1	NC_026277.1
NC_007359.1	NC_026278.1
NC_007360.1	NC_026279.1
NC_007361.1	NC_026280.1
NC_007362.1	NC_026421.1
NC_007363.1	NC_026430.1
NC_007364.1	NC_026440.1
NC_007366.1	NC_026473.1
NC_007367.1	NC_026511.1
NC_007368.1	NC_026512.1
NC_007369.1	NC_026513.1
NC_007370.1	NC_026514.1
NC_007371.1	NC_026625.1
NC_007372.1	NC_026626.1
NC_007373.1	NC_026627.1
NC_007374.1	NC_026628.1
NC_007375.1	NC_026629.1
NC_007376.1	NC_026630.1
NC_007377.1	NC_026631.1
NC_007378.1	NC_026632.1
NC_007380.1	NC_026633.1
NC_007381.1	NC_026634.1
NC_007382.1	NC_026635.1
NC_007383.1	NC_026636.1
NC_007408.1	NC_026637.1
NC_007415.1	NC_026638.1
NC_007433.1	NC_026639.1
NC_007447.1	NC_026640.1
NC_007448.1	NC_026641.1
NC_007454.1	NC_026642.1
NC_007455.1	NC_026643.1
NC_007518.1	NC_026644.1
NC_007522.1	NC_026645.1
NC_007523.1	NC_026646.1
NC_007524.1	NC_026647.1
NC_007525.1	NC_026648.1
NC_007526.1	NC_026649.1
NC_007527.1	NC_026650.1
NC_007528.1	NC_026651.1
NC_007529.1	NC_026652.1
NC_007531.1	NC_026653.1
NC_007532.1	NC_026654.1
NC_007533.1	NC_026662.1
NC_007534.1	NC_026663.1
NC_007535.1	NC_026664.1
NC_007536.1	NC_026760.1
NC_007537.1	NC_026761.1
NC_007538.1	NC_026762.1
NC_007539.1	NC_026763.1
NC_007540.1	NC_026764.1
NC_007541.1	NC_026765.1
NC_007542.1	NC_026766.1
NC_007543.1	NC_026767.1
NC_007544.1	NC_026768.1
NC_007545.1	NC_026769.1
NC_007546.1	NC_026770.1
NC_007547.1	NC_026771.1
NC_007548.1	NC_026815.1
NC_007549.1	NC_026922.1
NC_007550.1	NC_026942.1
NC_007551.1	NC_026943.1
NC_007552.1	NC_026944.1
NC_007553.1	NC_026945.1
NC_007554.1	NC_026946.1
NC_007555.1	NC_027016.1
NC_007556.1	NC_027040.1
NC_007557.1	NC_027059.1
NC_007558.1	NC_027129.1
NC_007559.1	NC_027200.1
NC_007560.1	NC_027213.1
NC_007561.1	NC_027215.1
NC_007562.1
NC_007563.1
NC_007564.1
NC_007565.1
NC_007566.1
NC_007567.1
NC_007568.1
NC_007569.1
NC_007570.1
NC_007571.1
NC_007572.1
NC_007573.1
NC_007574.1
NC_007580.2
NC_007582.1
NC_007583.1
NC_007584.1
NC_007585.1
NC_007586.1
NC_007587.1
NC_007588.1
NC_007589.1
NC_007590.1
NC_007591.1
NC_007592.1
NC_007605.1
NC_007609.1
NC_007611.1
NC_007612.1
NC_007619.1
NC_007620.1
NC_007638.1
NC_007642.1
NC_007646.1
NC_007647.1
NC_007648.1
NC_007649.1
NC_007652.1
NC_007653.1
NC_007654.1
NC_007656.1
NC_007657.1
NC_007658.1
NC_007659.1
NC_007660.1
NC_007661.1
NC_007662.1
NC_007663.1
NC_007664.1
NC_007665.1
NC_007666.1
NC_007667.1
NC_007668.1
NC_007669.1
NC_007670.1
NC_007671.1
NC_007672.1
NC_007673.1
NC_007674.1
NC_007679.1
NC_007723.1
NC_007724.1
NC_007726.1
NC_007727.1
NC_007728.1
NC_007729.1
NC_007730.2
NC_007731.1
NC_007732.1
NC_007733.1
NC_007736.1
NC_007737.1
NC_007738.1
NC_007739.1
NC_007740.1
NC_007741.1
NC_007742.1
NC_007743.1
NC_007744.1
NC_007745.1
NC_007746.1
NC_007747.1
NC_007748.1
NC_007749.1
NC_007750.1
NC_007751.1
NC_007752.1
NC_007753.1
NC_007754.1
NC_007755.1
NC_007756.1
NC_007757.1
NC_007767.1
NC_007803.1
NC_007815.2
NC_007816.2
NC_007903.1
NC_007904.1
NC_007905.1
NC_007906.1
NC_007913.1
NC_007915.3
NC_007916.1
NC_007919.3
NC_007920.1
NC_007921.1
NC_007922.1
NC_007923.1
NC_007965.1
NC_007966.1
NC_007983.1
NC_007985.1
NC_007986.1
NC_007987.1
NC_007988.1
NC_007989.1
NC_007990.1
NC_007991.1
NC_007992.1
NC_007993.1
NC_007994.1
NC_007995.1
NC_007996.1
NC_007997.1
NC_007998.1
NC_007999.1
NC_008000.1
NC_008001.1
NC_008002.1
NC_008003.1
NC_008004.1
NC_008005.1
NC_008006.1
NC_008007.1
NC_008008.1
NC_008017.1
NC_008018.1
NC_008019.2
NC_008020.1
NC_008026.1
NC_008028.1
NC_008029.1
NC_008030.1
NC_008032.1
NC_008033.1
NC_008034.1
NC_008035.3
NC_008037.1
NC_008038.1
NC_008039.1
NC_008040.1
NC_008041.1
NC_008056.1
NC_008057.1
NC_008058.1
NC_008059.1
NC_008094.1
NC_008168.1
NC_008169.1
NC_008170.1
NC_008171.1
NC_008172.1
NC_008173.1
NC_008174.1
NC_008175.1
NC_008176.1
NC_008177.1
NC_008178.1
NC_008179.1
NC_008180.1
NC_008181.1
NC_008182.1
NC_008183.1
NC_008184.1
NC_008185.1
NC_008186.1
NC_008187.1
NC_008188.1
NC_008189.1
NC_008190.1
NC_008191.1
NC_008210.1
NC_008211.1
NC_008236.1
NC_008249.1
NC_008250.2
NC_008251.1
NC_008252.1
NC_008266.1
NC_008267.1
NC_008283.1
NC_008284.1
NC_008291.1
NC_008292.1
NC_008293.1
NC_008297.1
NC_008298.1
NC_008299.1
NC_008300.1
NC_008301.1
NC_008302.1
NC_008303.1
NC_008304.1
NC_008305.1
NC_008306.1
NC_008307.1
NC_008310.2
NC_008311.1
NC_008315.1
NC_008316.1
NC_008317.1
NC_008329.1
NC_008348.1
NC_008349.1
NC_008361.1
NC_008365.1
NC_008366.1
NC_008373.1
NC_008374.1
NC_008375.1
NC_008377.1
NC_008393.1
NC_008492.1
NC_008493.1
NC_008494.1
NC_008495.1
NC_008514.1
NC_008516.1
NC_008517.1
NC_008518.1
NC_008519.1
NC_008520.2
NC_008521.1
NC_008522.1
NC_008552.1
NC_008558.1
NC_008559.1
NC_008580.1
NC_008582.1
NC_008585.1
NC_008586.1
NC_008603.1
NC_008604.2
NC_008614.1
NC_008706.1
NC_008707.1
NC_008708.2
NC_008714.1
NC_008716.1
NC_008718.1
NC_008719.1
NC_008724.1
NC_008725.1
NC_008727.1
NC_008728.1
NC_008729.1
NC_008730.1
NC_008731.1
NC_008732.1
NC_008733.1
NC_008734.1
NC_008735.1
NC_008736.1
NC_008737.1
NC_008779.1
NC_008780.1
NC_008793.1
NC_008794.1
NC_008824.1
NC_008837.1
NC_008838.1
NC_008839.1
NC_008840.1
NC_008841.1
NC_008842.1
NC_008843.1
NC_008844.1
NC_008845.1
NC_008846.1
NC_008847.1
NC_008848.1
NC_008849.1
NC_008850.1
NC_008851.1
NC_008852.1
NC_008853.1
NC_008854.1
NC_008855.1
NC_008856.1
NC_008857.1
NC_008858.1
NC_008859.1
NC_008860.1
NC_008861.1
NC_008862.1
NC_008863.1
NC_008864.1
NC_008865.1
NC_008866.1
NC_008867.1
NC_008868.1
NC_008869.1
NC_008870.1
NC_008871.1
NC_008872.1
NC_008873.1
NC_008874.1
NC_008875.1
NC_008876.1
NC_008877.1
NC_008878.1
NC_008879.1
NC_008880.1
NC_008881.1
NC_008882.1
NC_008883.1
NC_008884.1
NC_008885.1
NC_008886.1
NC_008887.1
NC_008888.1
NC_008889.1
NC_008890.1
NC_008891.1
NC_008892.1
NC_008893.1
NC_008894.1
NC_008895.1
NC_008896.1
NC_008897.1
NC_008898.1
NC_008899.1
NC_008900.1
NC_008901.1
NC_008902.1
NC_008903.1
NC_008904.1
NC_008905.1
NC_008906.1
NC_008907.1
NC_008908.1
NC_008909.1
NC_008910.1
NC_008911.1
NC_008912.1
NC_008913.1
NC_008914.1
NC_008915.1
NC_008916.1
NC_008917.1
NC_008918.1
NC_008919.1
NC_008920.1
[truncated: 2,371 more rows]
