# Supplementary material for: ViromeScan: a new tool for metagenomic viral community profiling
Source: BMC Genomics. 2016 Mar 1;17:165. doi: 10.1186/s12864-016-2446-3 (PMC4774116; doi:10.1186/s12864-016-2446-3)
Supplement: Additional file 2: — List of the bacteria and corresponding genome IDs utilized in the bacterial read filtering procedure during the ViromeScan pipeline. (XLSX 11 kb) [file 12864_2016_2446_MOESM2_ESM.xlsx]

## Sheet: Bacteria List
List of Bacteria
Roseburia intestinalis XB6B4
Faecalibacterium cf. prausnitzii SL3/3
Blautia [Ruminococcus] obeum A2-162 draft genome
[Ruminococcus] torques L2-14 draft genome
Coprococcus catus GD/7 draft genome
Clostridium botulinum A str. Hall chromosome, complete genome
Clostridium perfringens F262 chromosome, whole genome shotgun sequence
Clostridium autoethanogenum DSM 10061, complete genome
Ruminococcus albus 7, complete genome
Ruminococcus bromii L2-63 draft genome
Dorea formicigenerans ATCC 27755
Blautia hansenii DSM 20583
Bifidobacterium longum subsp. longum GT15, complete genome
Catenibacterium mitsuokai DSM 15897
Faecalitalea cylindroides T2-87, complete genome (Erysipelotricaceae)
Akkermansia muciniphila ATCC BAA-835, complete genome
Bifidobacterium adolescentis ATCC 15703 DNA, complete genome
Bacteroides thetaiotaomicron VPI-5482 chromosome, complete genome
Bacteroides fragilis YCH46 DNA, complete genome
Alistipes finegoldii DSM 17242, complete genome
Collinsella aerofaciens ATCC 25986, whole genome shotgun sequencing project
Streptococcus thermophilus TH985 chromosome, whole genome shotgun sequence
Veillonella parvula DSM 2008, complete genome
Eggerthella lenta DSM 2243, complete genome
Prevotella copri DSM 18205, whole genome shotgun sequencing project
Parabacteroides distasonis ATCC 8503, complete genome
Citrobacter freundii CFNIH1, complete genome (Enterobacteriaceae)
Escherichia coli str. K-12 substr. MG1655, complete genome
Klebsiella oxytoca KCTC 1686, complete genome
Salmonella enterica subsp. enterica serovar Enteritidis str. P125109 complete genome
Eubacterium rectale ATCC 33656, complete genome
Lactobacillus casei ATCC 334 chromosome, complete genome
Treponema succinifaciens DSM 2489, complete genome
Desulfovibrio sp. FW1012B chromosome, whole genome shotgun sequence
Enterococcus faecium Aus0085, complete genome
Methanobrevibacter smithii ATCC 35061 chromosome, complete genome

## Sheet: Bacteria IDs
Genomic IDs
NC_021012.1
NC_021020.1
NC_021022.1
NC_021015.1
NC_021009.1
NC_009698.1
NZ_CM001477.1
NC_022592.1
NC_014833.1
NC_021013.1
NZ_AAXA02000001.1
NZ_AAXA02000002.1
NZ_AAXA02000003.1
NZ_AAXA02000004.1
NZ_AAXA02000005.1
NZ_AAXA02000006.1
NZ_AAXA02000007.1
NZ_AAXA02000008.1
NZ_AAXA02000009.1
NZ_AAXA02000010.1
NZ_AAXA02000011.1
NZ_AAXA02000012.1
NZ_AAXA02000013.1
NZ_AAXA02000014.1
NZ_AAXA02000015.1
NZ_AAXA02000016.1
NZ_GG698588.1
NZ_GG698589.1
NZ_GG698590.1
NZ_GG698591.1
NZ_GG698592.1
NZ_GG698593.1
NZ_GG698594.1
NZ_GG698595.1
NZ_CP006741.1
NC_021019.1
NC_010655.1
NC_008618.1
NC_004663.1
NC_006347.1
NC_018011.1
NZ_AAVN02000001.1
NZ_AAVN02000002.1
NZ_AAVN02000003.1
NZ_AAVN02000004.1
NZ_AAVN02000005.1
NZ_AAVN02000006.1
NZ_AAVN02000007.1
NZ_AAVN02000008.1
NZ_AAVN02000009.1
NZ_AAVN02000010.1
NZ_AAVN02000011.1
NZ_AAVN02000012.1
NZ_AAVN02000013.1
NZ_AAVN02000014.1
NZ_AAVN02000015.1
NZ_AAVN02000016.1
NZ_AAVN02000017.1
NZ_AAVN02000018.1
NZ_AAVN02000019.1
NZ_AAVN02000020.1
NZ_AAVN02000021.1
NZ_AAVN02000022.1
NZ_AAVN02000023.1
NZ_AAVN02000024.1
NZ_AAVN02000025.1
CM003139.1
NC_013520.1
NC_013204.1
NZ_GG703852.1
NZ_GG703853.1
NZ_GG703854.1
NZ_GG703855.1
NZ_GG703856.1
NZ_GG703857.1
NZ_GG703858.1
NZ_GG703859.1
NZ_GG703860.1
NZ_GG703861.1
NZ_GG703862.1
NZ_GG703863.1
NZ_GG703864.1
NZ_GG703865.1
NZ_GG703866.1
NZ_GG703867.1
NZ_GG703868.1
NZ_GG703869.1
NZ_GG703870.1
NZ_GG703871.1
NZ_GG703872.1
NZ_GG703873.1
NZ_GG703874.1
NZ_GG703875.1
NZ_GG703876.1
NZ_GG703877.1
NZ_GG703878.1
NC_009615.1
NZ_CP007557.1
NC_000913.3
NC_016612.1
NC_011294.1
NC_012781.1
NC_008526.1
NC_015385.1
NZ_CM001368.1
NC_021994.1
NZ_KE150238.1
NZ_KE150239.1
NZ_KE150240.1
NZ_KE150241.1
NC_009515.1
