# Supplementary material for: ViromeScan: a new tool for metagenomic viral community profiling
Source: BMC Genomics. 2016 Mar 1;17:165. doi: 10.1186/s12864-016-2446-3 (PMC4774116; doi:10.1186/s12864-016-2446-3)
Supplement: Additional file 3: — List of the genome IDs and microorganisms used to construct the synthetic communities. (XLSX 37 kb) [file 12864_2016_2446_MOESM3_ESM.xlsx]

## Sheet: Foglio1
	GENOMES INSIDE THE MOCK COMMUNITIES
	GI number : 9627180 . REF : NC_001538.1 ORGANISM : BK polyomavirus, complete genome
	GI number : 66275797 . REF : NC_006998.1 ORGANISM : Vaccinia virus, complete genome
	GI number : 9627521 . REF : NC_001611.1 ORGANISM : Variola virus, complete genome
	GI number : 820945149 . REF : NC_001798.2 ORGANISM : Human herpesvirus 2 strain HG52, complete genome
	GI number : 9626158 . REF : NC_001405.1 ORGANISM : Human adenovirus C, complete genome
	GI number : 190340974 . REF : NC_010956.1 ORGANISM : Human adenovirus D, complete genome
	GI number : 253761974 . REF : NC_012959.1 ORGANISM : Human adenovirus 54, complete genome
	GI number : 9627145 . REF : NC_001531.1 ORGANISM : Human papillomavirus - 5, complete genome
	GI number : 338209365 . REF : NC_015692.1 ORGANISM : Colobus guereza papillomavirus type 2, complete genome
	GI number : 338209357 . REF : NC_015691.1 ORGANISM : Macaca fascicularis papillomavirus type 2, complete genome
	GI number : 512721866 . REF : NC_021483.1 ORGANISM : Human papillomavirus type 154 isolate PV77, complete genome
	GI number : 733573629 . REF : NC_010277.2 ORGANISM : Merkel cell polyomavirus isolate R17b, complete genome
	GI number : 9628421 . REF : NC_001669.1 ORGANISM : Simian virus 40, complete genome
	GI number : 148724565 . REF : NC_009539.1 ORGANISM : WU Polyomavirus, complete genome
	GI number : 9628642 . REF : NC_001699.1 ORGANISM : JC polyomavirus, complete genome
	GI number : 356457872 . REF : NC_000883.2 ORGANISM : Human parvovirus B19, complete genome
	GI number : 226938554 . REF : NC_012564.1 ORGANISM : Human bocavirus 3, complete genome
	GI number : 197944726 . REF : NC_011203.1 ORGANISM : Human adenovirus B1, complete genome
	GI number : 139472801 . REF : NC_009333.1 ORGANISM : Human herpesvirus 8, complete genome
	GI number : 134288556 . REF : NC_009238.1 ORGANISM : KI polyomavirus Stockholm 60, complete genome
	GI number : 317054731 . REF : NC_014833.1 ORGANISM : Ruminococcus albus 7, complete genome
	GI number : 88193823 . REF : NC_007795.1 ORGANISM : Staphylococcus aureus subsp. aureus NCTC 8325 chromosome, complete genome
	GI number : 556503834 . REF : NC_000913.3 ORGANISM : Escherichia coli str. K-12 substr. MG1655, complete genome
	GI number : 327312315 . REF : NC_015311.1 ORGANISM : Prevotella denticola F0289, complete genome
	GI number : 295102939 emb FP929046.1 ORGANISM : Faecalibacterium prausnitzii SL3/3 draft genome
	GI number : 58036264 . REF : NC_004307.2 ORGANISM : Bifidobacterium longum NCC2705 chromosome, complete genome
	GI number : 831919692 . REF : NC_002737.2 ORGANISM : Streptococcus pyogenes M1 GAS, complete genome
	GI number : 258506995 . REF : NC_013198.1 ORGANISM : Lactobacillus rhamnosus GG whole genome sequence, strain GG
	GI number : 16445344 gb AE006468.1 ORGANISM : Salmonella enterica subsp. enterica serovar Typhimurium str. LT2, complete genome
	GI number : 29345410 . REF : NC_004663.1 ORGANISM : Bacteroides thetaiotaomicron VPI-5482 chromosome, complete genome
	GI number : 568815597 . REF : NC_000001.11 ORGANISM : Homo sapiens chromosome 1, GRCh38.p2 Primary Assembly
1-100)
101-200)
201-300)
301-400)
401-500)
501-600)
601-700)
701-800)
801-900)
901-1000)
1001-1100)
1101-1200)
1201-1300)
1301-1400)
1401-1500)
1501-1600)
1601-1700)
1701-1800)
1801-1900)
1901-2000)
2001-2100)
2101-2200)
2201-2300)
2301-2400)
2401-2500)
2501-2600)
2601-2700)
2701-2800)
2801-2900)
2901-3000)
3001-3100)
3101-3200)
3201-3300)
3301-3400)
3401-3500)
3501-3600)
3601-3700)
3701-3800)
3801-3900)
3901-4000)
4001-4100)
4101-4200)
4201-4300)
4301-4400)
4401-4500)
4501-4600)
4601-4700)
4701-4800)
4801-4900)
4901-5000)
5001-5100)
5101-5200)
5201-5300)
5301-5400)
5401-5500)
5501-5600)
5601-5700)
5701-5800)
5801-5900)
5901-6000)
6001-6100)
6101-6200)
6201-6300)
6301-6400)
6401-6500)
6501-6600)
6601-6700)
6701-6800)
6801-6900)
6901-7000)
7001-7100)
7101-7200)
7201-7300)
7301-7400)
7401-7500)
7501-7600)
7601-7700)
7701-7800)
7801-7900)
7901-8000)
8001-8100)
8101-8200)
8201-8300)
8301-8400)
8401-8500)
8501-8600)
8601-8700)
8701-8800)
8801-8900)
8901-9000)
9001-9100)
9101-9200)
9201-9300)
9301-9400)
9401-9500)
9501-9600)
9601-9700)
9701-9800)
9801-9900)
9901-10000)
10001-10100)
10101-10200)
10201-10300)
10301-10400)
10401-10500)
10501-10600)
10601-10700)
10701-10800)
10801-10900)
10901-11000)
11001-11100)
11101-11200)
11201-11300)
11301-11400)
11401-11500)
11501-11600)
11601-11700)
11701-11800)
11801-11900)
11901-12000)
12001-12100)
12101-12200)
12201-12300)
12301-12400)
12401-12500)
12501-12600)
12601-12700)
12701-12800)
12801-12900)
12901-13000)
13001-13100)
13101-13200)
13201-13300)
13301-13400)
13401-13500)
13501-13600)
13601-13700)
13701-13800)
13801-13900)
13901-14000)
14001-14100)
14101-14200)
14201-14300)
14301-14400)
14401-14500)
14501-14600)
14601-14700)
14701-14800)
14801-14900)
14901-15000)
15001-15100)
15101-15200)
15201-15300)
15301-15400)
15401-15500)
15501-15600)
15601-15700)
15701-15800)
15801-15900)
15901-16000)
16001-16100)
16101-16200)
16201-16300)
16301-16400)
16401-16500)
16501-16600)
16601-16700)
16701-16800)
16801-16900)
16901-17000)
17001-17100)
17101-17200)
17201-17300)
17301-17400)
17401-17500)
17501-17600)
17601-17700)
17701-17800)
17801-17900)
17901-18000)
18001-18100)
18101-18200)
18201-18300)
18301-18400)
18401-18500)
18501-18600)
18601-18700)
18701-18800)
18801-18900)
18901-19000)
19001-19100)
19101-19200)
19201-19300)
19301-19400)
19401-19500)
19501-19600)
19601-19700)
19701-19800)
19801-19900)
19901-20000)
20001-20100)
20101-20200)
20201-20300)
20301-20400)
20401-20500)
20501-20600)
20601-20700)
20701-20800)
20801-20900)
20901-21000)
21001-21100)
21101-21200)
21201-21300)
21301-21400)
21401-21500)
21501-21600)
21601-21700)
21701-21800)
21801-21900)
21901-22000)
22001-22100)
22101-22200)
22201-22300)
22301-22400)
22401-22500)
22501-22600)
22601-22700)
22701-22800)
22801-22900)
22901-23000)
23001-23100)
23101-23200)
23201-23300)
23301-23400)
23401-23500)
23501-23600)
23601-23700)
23701-23800)
23801-23900)
23901-24000)
24001-24100)
24101-24200)
24201-24300)
24301-24400)
24401-24500)
24501-24600)
24601-24700)
24701-24800)
24801-24900)
24901-25000)
25001-25100)
25101-25200)
25201-25300)
25301-25400)
25401-25500)
25501-25600)
25601-25700)
25701-25800)
25801-25900)
25901-26000)
26001-26100)
26101-26200)
26201-26300)
26301-26400)
26401-26500)
26501-26600)
26601-26700)
26701-26800)
26801-26900)
26901-27000)
27001-27100)
27101-27200)
27201-27300)
27301-27400)
27401-27500)
27501-27600)
27601-27700)
27701-27800)
27801-27900)
27901-28000)
28001-28100)
28101-28200)
28201-28300)
28301-28400)
28401-28500)
28501-28600)
28601-28700)
28701-28800)
28801-28900)
28901-29000)
29001-29100)
29101-29200)
29201-29300)
29301-29400)
29401-29500)
29501-29600)
29601-29700)
29701-29800)
29801-29900)
29901-30000)
30001-30100)
30101-30200)
30201-30300)
30301-30400)
30401-30500)
30501-30600)
30601-30700)
30701-30800)
30801-30900)
30901-31000)
31001-31100)
31101-31200)
31201-31300)
31301-31400)
31401-31500)
31501-31600)
31601-31700)
31701-31800)
31801-31900)
31901-32000)
32001-32100)
32101-32200)
32201-32300)
32301-32400)
32401-32500)
32501-32600)
32601-32700)
32701-32800)
32801-32900)
32901-33000)
33001-33100)
33101-33200)
33201-33300)
33301-33400)
33401-33500)
33501-33600)
33601-33700)
33701-33800)
33801-33900)
33901-34000)
34001-34100)
34101-34200)
34201-34300)
34301-34400)
34401-34500)
34501-34600)
34601-34700)
34701-34800)
34801-34900)
34901-35000)
35001-35100)
35101-35200)
35201-35300)
35301-35400)
35401-35500)
35501-35600)
35601-35700)
35701-35800)
35801-35900)
35901-36000)
36001-36100)
36101-36200)
36201-36300)
36301-36400)
36401-36500)
36501-36600)
36601-36700)
36701-36800)
36801-36900)
36901-37000)
37001-37100)
37101-37200)
37201-37300)
37301-37400)
37401-37500)
37501-37600)
37601-37700)
37701-37800)
37801-37900)
37901-38000)
38001-38100)
38101-38200)
38201-38300)
38301-38400)
38401-38500)
38501-38600)
38601-38700)
38701-38800)
38801-38900)
38901-39000)
39001-39100)
39101-39200)
39201-39300)
39301-39400)
39401-39500)
39501-39600)
39601-39700)
39701-39800)
39801-39900)
39901-40000)
40001-40100)
40101-40200)
40201-40300)
40301-40400)
40401-40500)
40501-40600)
40601-40700)
40701-40800)
40801-40900)
40901-41000)
41001-41100)
41101-41200)
41201-41300)
41301-41400)
41401-41500)
41501-41600)
41601-41700)
41701-41800)
41801-41900)
41901-42000)
42001-42100)
42101-42200)
42201-42300)
42301-42400)
42401-42500)
42501-42600)
42601-42700)
42701-42800)
42801-42900)
42901-43000)
43001-43100)
43101-43200)
43201-43300)
43301-43400)
43401-43500)
43501-43600)
43601-43700)
43701-43800)
43801-43900)
43901-44000)
44001-44100)
44101-44200)
44201-44300)
44301-44400)
44401-44500)
44501-44600)
44601-44700)
44701-44800)
44801-44900)
44901-45000)
45001-45100)
45101-45200)
45201-45300)
45301-45400)
45401-45500)
45501-45600)
45601-45700)
45701-45800)
45801-45900)
45901-46000)
46001-46100)
46101-46200)
46201-46300)
46301-46400)
46401-46500)
46501-46600)
46601-46700)
46701-46800)
46801-46900)
46901-47000)
47001-47100)
47101-47200)
47201-47300)
47301-47400)
47401-47500)
47501-47600)
47601-47700)
47701-47800)
47801-47900)
47901-48000)
48001-48100)
48101-48200)
48201-48300)
48301-48400)
48401-48500)
48501-48600)
48601-48700)
48701-48800)
48801-48900)
48901-49000)
49001-49100)
49101-49200)
49201-49300)
49301-49400)
49401-49500)
49501-49600)
49601-49700)
49701-49800)
49801-49900)
49901-50000)
50001-50100)
50101-50200)
50201-50300)
50301-50400)
50401-50500)
50501-50600)
50601-50700)
50701-50800)
50801-50900)
50901-51000)
51001-51100)
51101-51200)
51201-51300)
51301-51400)
51401-51500)
51501-51600)
51601-51700)
51701-51800)
51801-51900)
51901-52000)
52001-52100)
52101-52200)
52201-52300)
52301-52400)
52401-52500)
52501-52600)
52601-52700)
52701-52800)
52801-52900)
52901-53000)
53001-53100)
53101-53200)
53201-53300)
53301-53400)
53401-53500)
53501-53600)
53601-53700)
53701-53800)
53801-53900)
53901-54000)
54001-54100)
54101-54200)
54201-54300)
54301-54400)
54401-54500)
54501-54600)
54601-54700)
54701-54800)
54801-54900)
54901-55000)
55001-55100)
55101-55200)
55201-55300)
55301-55400)
55401-55500)
55501-55600)
55601-55700)
55701-55800)
55801-55900)
55901-56000)
56001-56100)
56101-56200)
56201-56300)
56301-56400)
56401-56500)
56501-56600)
56601-56700)
56701-56800)
56801-56900)
56901-57000)
57001-57100)
57101-57200)
57201-57300)
57301-57400)
57401-57500)
57501-57600)
57601-57700)
57701-57800)
57801-57900)
57901-58000)
58001-58100)
58101-58200)
58201-58300)
58301-58400)
58401-58500)
58501-58600)
58601-58700)
58701-58800)
58801-58900)
58901-59000)
59001-59100)
59101-59200)
59201-59300)
59301-59400)
59401-59500)
59501-59600)
59601-59700)
59701-59800)
59801-59900)
59901-60000)
60001-60100)
60101-60200)
60201-60300)
60301-60400)
60401-60500)
60501-60600)
60601-60700)
60701-60800)
60801-60900)
60901-61000)
61001-61100)
61101-61200)
61201-61300)
61301-61400)
61401-61500)
61501-61600)
61601-61700)
61701-61800)
61801-61900)
61901-62000)
62001-62100)
62101-62200)
62201-62300)
62301-62400)
62401-62500)
62501-62600)
62601-62700)
62701-62800)
62801-62900)
62901-63000)
63001-63100)
63101-63200)
63201-63300)
63301-63400)
63401-63500)
63501-63600)
63601-63700)
63701-63800)
63801-63900)
63901-64000)
64001-64100)
64101-64200)
64201-64300)
64301-64400)
64401-64500)
64501-64600)
64601-64700)
64701-64800)
64801-64900)
64901-65000)
65001-65100)
65101-65200)
65201-65300)
65301-65400)
65401-65500)
65501-65600)
65601-65700)
65701-65800)
65801-65900)
65901-66000)
66001-66100)
66101-66200)
66201-66300)
66301-66400)
66401-66500)
66501-66600)
66601-66700)
66701-66800)
66801-66900)
66901-67000)
67001-67100)
67101-67200)
67201-67300)
67301-67400)
67401-67500)
67501-67600)
67601-67700)
67701-67800)
67801-67900)
67901-68000)
68001-68100)
68101-68200)
68201-68300)
68301-68400)
68401-68500)
68501-68600)
68601-68700)
68701-68800)
68801-68900)
68901-69000)
69001-69100)
69101-69200)
69201-69300)
69301-69400)
69401-69500)
69501-69600)
69601-69700)
69701-69800)
69801-69900)
69901-70000)
70001-70100)
70101-70200)
70201-70300)
70301-70400)
70401-70500)
70501-70600)
70601-70700)
70701-70800)
70801-70900)
70901-71000)
71001-71100)
71101-71200)
71201-71300)
71301-71400)
71401-71500)
71501-71600)
71601-71700)
71701-71800)
71801-71900)
71901-72000)
72001-72100)
72101-72200)
72201-72300)
72301-72400)
72401-72500)
72501-72600)
72601-72700)
72701-72800)
72801-72900)
72901-73000)
73001-73100)
73101-73200)
73201-73300)
73301-73400)
73401-73500)
73501-73600)
73601-73700)
73701-73800)
73801-73900)
73901-74000)
74001-74100)
74101-74200)
74201-74300)
74301-74400)
74401-74500)
74501-74600)
74601-74700)
74701-74800)
74801-74900)
74901-75000)
75001-75100)
75101-75200)
75201-75300)
75301-75400)
75401-75500)
75501-75600)
75601-75700)
75701-75800)
75801-75900)
75901-76000)
76001-76100)
76101-76200)
76201-76300)
76301-76400)
76401-76500)
76501-76600)
76601-76700)
76701-76800)
76801-76900)
76901-77000)
77001-77100)
77101-77200)
77201-77300)
77301-77400)
77401-77500)
77501-77600)
77601-77700)
77701-77800)
77801-77900)
77901-78000)
78001-78100)
78101-78200)
78201-78300)
78301-78400)
78401-78500)
78501-78600)
78601-78700)
78701-78800)
78801-78900)
78901-79000)
79001-79100)
79101-79200)
79201-79300)
79301-79400)
79401-79500)
79501-79600)
79601-79700)
79701-79800)
79801-79900)
79901-80000)
80001-80100)
80101-80200)
80201-80300)
80301-80400)
80401-80500)
80501-80600)
80601-80700)
80701-80800)
80801-80900)
80901-81000)
81001-81100)
81101-81200)
81201-81300)
81301-81400)
81401-81500)
81501-81600)
81601-81700)
81701-81800)
81801-81900)
81901-82000)
82001-82100)
82101-82200)
82201-82300)
82301-82400)
82401-82500)
82501-82600)
82601-82700)
82701-82800)
82801-82900)
82901-83000)
83001-83100)
83101-83200)
83201-83300)
83301-83400)
83401-83500)
83501-83600)
83601-83700)
83701-83800)
83801-83900)
83901-84000)
84001-84100)
84101-84200)
84201-84300)
84301-84400)
84401-84500)
84501-84600)
84601-84700)
84701-84800)
84801-84900)
84901-85000)
85001-85100)
85101-85200)
85201-85300)
85301-85400)
85401-85500)
85501-85600)
85601-85700)
85701-85800)
85801-85900)
85901-86000)
86001-86100)
86101-86200)
86201-86300)
86301-86400)
86401-86500)
86501-86600)
86601-86700)
86701-86800)
86801-86900)
86901-87000)
87001-87100)
87101-87200)
87201-87300)
87301-87400)
87401-87500)
87501-87600)
87601-87700)
87701-87800)
87801-87900)
87901-88000)
88001-88100)
88101-88200)
88201-88300)
88301-88400)
88401-88500)
88501-88600)
88601-88700)
88701-88800)
88801-88900)
88901-89000)
89001-89100)
89101-89200)
89201-89300)
89301-89400)
89401-89500)
89501-89600)
89601-89700)
89701-89800)
89801-89900)
89901-90000)
90001-90100)
90101-90200)
90201-90300)
90301-90400)
90401-90500)
90501-90600)
90601-90700)
90701-90800)
90801-90900)
90901-91000)
91001-91100)
91101-91200)
91201-91300)
91301-91400)
91401-91500)
91501-91600)
91601-91700)
91701-91800)
91801-91900)
91901-92000)
92001-92100)
92101-92200)
92201-92300)
92301-92400)
92401-92500)
92501-92600)
92601-92700)
92701-92800)
92801-92900)
92901-93000)
93001-93100)
93101-93200)
93201-93300)
93301-93400)
93401-93500)
93501-93600)
93601-93700)
93701-93800)
93801-93900)
93901-94000)
94001-94100)
94101-94200)
94201-94300)
94301-94400)
94401-94500)
94501-94600)
94601-94700)
94701-94800)
94801-94900)
94901-95000)
95001-95100)
95101-95200)
95201-95300)
95301-95400)
95401-95500)
95501-95600)
95601-95700)
95701-95800)
95801-95900)
95901-96000)
96001-96100)
96101-96200)
96201-96300)
96301-96400)
96401-96500)
96501-96600)
96601-96700)
96701-96800)
96801-96900)
96901-97000)
97001-97100)
97101-97200)
97201-97300)
97301-97400)
97401-97500)
97501-97600)
97601-97700)
97701-97800)
97801-97900)
97901-98000)
98001-98100)
98101-98200)
98201-98300)
98301-98400)
98401-98500)
98501-98600)
98601-98700)
98701-98800)
98801-98900)
98901-99000)
99001-99100)
99101-99200)
99201-99300)
99301-99400)
99401-99500)
99501-99600)
99601-99700)
99701-99800)
99801-99900)
99901-100000)
