# Supplementary material for: ViromeScan: a new tool for metagenomic viral community profiling
Source: BMC Genomics. 2016 Mar 1;17:165. doi: 10.1186/s12864-016-2446-3 (PMC4774116; doi:10.1186/s12864-016-2446-3)
Supplement: Additional file 4: — List of the HMP samples [27] utilized to test the ViromeScan tool. (XLSX 43 kb) [file 12864_2016_2446_MOESM4_ESM.xlsx]

## Sheet: Foglio1
Sample origin	HMP ID	Code
	SRS11405	Gut1/G1
	SRS11529	Gut2/G2
Stool	SRS11586	Gut3/G3
	SRS012902	Gut4/G4
	SRS014923	Gut5/G5
	SRS054018	Oral1/O1
	SRS078427	Oral2/O2
Buccal mucosa	SRS101441	Oral3/O3
	SRS104388	Oral4/O4
	SRS144494	Oral5/O5
	SRS045605	Skin1/S1
	SRS075093	Skin2/S2
Retroauricular crease	SRS075356	Skin3/S3
	SRS078434	Skin4/S4
	SRS102817	Skin5/S5
	SRS075977	Vagina1/V1
	SRS098585	Vagina2/V2
Mid vagina	SRS142957	Vagina3/V3
	SRS144694	Vagina4/V4
	SRS146847	Vagina5/V5
